# Supplementary material for: Ontogeny Related Changes in the Pediatric Liver Metabolome
Source: Front Pediatr. 2020 Sep 29;8:549. doi: 10.3389/fped.2020.00549 (PMC7550739; doi:10.3389/fped.2020.00549)
Supplement: Supplemental Table 1 — Results for all 905 metabolites in batch 2. N infant = 13, N early childhood = 14, N late childhood = 10, N adolescent = 11. [file Table_1.XLSX]

## Sheet: Supp Table 1
Supplemental Table 1: Results for all 905 metabolites in batch 2. N infant = 13, N early childhood = 14, N late childhood = 10, N adolescent = 11
Metabolite	HMDB	Total Percent Missing	Infant Percent Missing	Early Childhood Percent Missing	Late Childhood Percent Missing	Adolescent Percent Missing	Chi Square Test for Missing*	Infant Mean of Normalized Data	Early Childhood Mean of Normalized Data	Late Childhood Mean of Normalized Data	Adolescent Mean of Normalized Data	Infant Standard Deviation of Normalized Data	Early Childhood Standard Deviation of Normalized Data	Late Childhood Standard Deviation of Normalized Data	Adolescent Standard Deviation of Normalized Data	Infant Median of Normalized Data	Early Childhood Median of Normalized Data	Late Childhood Median of Normalized Data	Adolescent Median of Normalized Data	p-value Kruskal Wallis	Spearman Rho	p-value Spearman Correlation	Infant v. Early Childhood (Mann-Whitney)	Infant v. Late Childhood (Mann-Whitney)	Infant v. Adolescent (Mann-Whitney)	Early Childhood v. Late Childhood (Mann-Whitney)	Early Child v. Adolescent (Mann-Whitney)	Late Childhood v. Adolescent (Mann-Whitney)
1,2-dilinoleoyl-GPC (18:2/18:2)		0	0	0	0	0	NA	-0.0799588	0.155385	-0.0109279	-0.093332	1.02484	0.912905	1.1604	0.823533	0.506831	0.137676	0.250878	-0.0369057	0.845891	-0.0294748	0.842366	1	1	1	1	1	1
1,2-dioleoyl-GPC (18:1/18:1)*		0	0	0	0	0	NA	-0.33099	0.06894	0.0132872	0.291349	0.495895	0.588944	0.866997	0.877582	-0.45907	-0.029204	-0.0855415	0.377755	0.17144	0.228107	0.118914	0.341322	0.28469	1	1	1	1
1,2-dioleoyl-GPE (18:1/18:1)		0	0	0	0	0	NA	-0.563673	0.276734	-0.0429765	0.353021	0.538886	0.689819	0.709523	0.938826	-0.530193	0.335541	-0.0537948	0.346983	0.0219979	0.266228	0.0673961	0.0397092	0.0535266	0.404047	1	1	1
1,2-dioleoyl-GPG (18:1/18:1)		0	0	0	0	0	NA	-0.181126	0.0287587	0.210145	-0.0135846	1.16289	0.985907	0.744584	0.553757	0.268791	-0.290713	0.128537	-0.0824615	0.881354	0.083933	0.570593	1	1	1	1	1	1
1,2-dipalmitoyl-GPC (16:0/16:0)	HMDB00564	0	0	0	0	0	NA	0.507164	-0.0217685	-0.128814	-0.454566	0.517651	0.376958	0.467776	0.267265	0.527571	0.0607646	-0.117376	-0.458714	0.000160915	-0.508089	0.000227213	0.0223843	0.000322097	0.0296626	0.0138287	0.54577	0.102689
1,5-anhydroglucitol (1,5-AG)	HMDB02712	0.0416667	0.0769231	0	0	0.0909091	0.548653	0.615864	-0.292089	0.0112259	-0.651043	1.22026	0.860646	0.494551	1.05888	0.49591	-0.162155	0.208872	-0.622946	0.0364271	-0.237426	0.104182	0.256722	0.0924995	0.498192	0.534172	0.534172	0.256722
1-(1-enyl-oleoyl)-GPE (P-18:1)*		0.229167	0.692308	0	0.1	0.0909091	6.27052e-05	-1.09463	0.0595228	0.00961974	-0.260512	0.575297	0.9184	1.30034	1.01309	-1.0674	-0.118416	-0.141826	-0.2419	0.0108166	0.334721	0.02005	0.00155188	0.189794	0.151643	1	1	1
1-(1-enyl-palmitoyl)-2-arachidonoyl-GPC (P-16:0/20:4)*		0.0208333	0	0.0714286	0	0	0.478872	0.326094	0.00553622	0.0356089	-0.567102	0.412487	0.718955	0.681176	1.0017	0.321404	-0.0549182	-0.157749	-0.49695	0.122914	-0.266059	0.0675762	0.703761	0.245721	0.703761	0.73223	0.840751	0.73223
1-(1-enyl-palmitoyl)-2-arachidonoyl-GPE (P-16:0/20:4)*		0	0	0	0	0	NA	0.610197	-0.236736	0.0385769	-0.454912	0.451211	0.452212	0.38998	0.454007	0.613067	-0.318709	-0.0145237	-0.58327	6.26098e-05	-0.41231	0.00359084	0.000451185	0.000216334	0.0207191	0.344171	0.344171	0.0589936
1-(1-enyl-palmitoyl)-2-linoleoyl-GPC (P-16:0/18:2)*		0.25	0.153846	0.214286	0.5	0.181818	0.226793	0.348386	-0.540711	-0.723238	-0.679861	1.10502	0.817826	0.960523	0.960731	0.476024	-0.666124	-0.922636	-0.737605	0.0442462	-0.37026	0.00958649	0.133326	0.133326	0.133326	1	1	1
1-(1-enyl-palmitoyl)-2-linoleoyl-GPE (P-16:0/18:2)*		0	0	0	0	0	NA	0.854338	-0.314855	-0.109868	-0.509068	0.937686	0.739131	0.428448	0.611891	0.946898	-0.305749	-0.15025	-0.523625	0.00198801	-0.357347	0.012651	0.0113758	0.00240371	0.0854496	0.681476	0.681476	0.45521
1-(1-enyl-palmitoyl)-2-oleoyl-GPC (P-16:0/18:1)*		0	0	0	0	0	NA	0.663999	-0.112482	-0.172212	-0.485011	0.31548	0.684573	0.600534	0.584505	0.729218	-0.0246058	-0.214192	-0.564539	7.51304e-05	-0.558056	3.76886e-05	0.00169571	9.13409e-05	0.00169571	0.173854	0.88588	0.563241
1-(1-enyl-palmitoyl)-2-oleoyl-GPE (P-16:0/18:1)*		0	0	0	0	0	NA	0.938735	-0.299392	-0.236829	-0.513071	0.656392	0.444476	0.321054	0.47312	1.16541	-0.327585	-0.159752	-0.339391	3.51466e-05	-0.509998	0.000213211	8.31576e-05	8.31576e-05	0.000971972	0.805922	0.805922	0.669071
1-(1-enyl-palmitoyl)-2-palmitoleoyl-GPC (P-16:0/16:1)*		0.5625	0.461538	0.571429	0.6	0.636364	0.838915	-0.279945	-0.59107	-0.442186	-0.887689	0.837436	0.413589	0.645687	0.399313	-0.548087	-0.6043	-0.634522	-0.909044	0.143105	-0.182295	0.214937	0.97643	0.245721	1	0.477135	1	0.606947
1-(1-enyl-palmitoyl)-2-palmitoyl-GPC (P-16:0/16:0)*		0	0	0	0	0	NA	0.377118	-0.134235	0.14488	-0.406549	0.438627	0.683489	0.692793	0.56285	0.330879	-0.109586	0.17471	-0.401208	0.0127268	-0.251574	0.0845496	0.0837718	0.0149126	0.686817	0.60653	0.686817	0.288005
1-(1-enyl-palmitoyl)-GPE (P-16:0)*		0.0833333	0.153846	0.0714286	0.1	0	0.591615	-0.461014	0.0199024	0.406135	-0.395406	0.83562	0.805813	0.882041	0.888231	-0.535789	0.150861	0.674933	-0.4296	0.0725178	0.272347	0.0611084	0.618329	0.73296	0.153107	0.704949	0.704949	0.214819
1-(1-enyl-stearoyl)-2-arachidonoyl-GPE (P-18:0/20:4)*	HMDB05779	0	0	0	0	0	NA	-0.585565	0.226967	0.332798	0.100621	0.581457	0.526898	0.278593	0.525245	-0.305961	0.38905	0.333603	0.289131	0.000337435	0.49731	0.000323149	0.00100507	0.0193098	0.000314667	0.874433	0.874433	0.874433
1-(1-enyl-stearoyl)-2-linoleoyl-GPE (P-18:0/18:2)*		0	0	0	0	0	NA	-0.727984	0.276979	0.291531	0.242798	0.90318	0.585991	0.500439	0.462152	-1.11032	0.469439	0.438756	0.225571	0.00545241	0.416465	0.0032364	0.0164837	0.0237711	0.0164837	1	1	1
1-(1-enyl-stearoyl)-2-oleoyl-GPE (P-18:0/18:1)		0.0208333	0	0.0714286	0	0	0.478872	0.107297	-0.00937926	0.014452	-0.214605	0.737637	0.509734	0.423623	0.536952	0.0894618	0.0580111	0.0388041	0.0731129	0.71396	-0.0910069	0.53844	1	1	1	1	1	1
1-(1-enyl-stearoyl)-GPE (P-18:0)*		0.0833333	0.230769	0	0	0.0909091	0.117118	-1.22031	0.410278	0.458823	-0.23496	0.842863	0.808281	0.936146	0.98015	-1.36279	0.339262	0.249272	-0.295942	0.000562667	0.449645	0.00134482	0.000712523	0.102619	0.00169571	0.396353	0.796094	0.396353
1-arachidonoyl-GPC (20:4n6)*	HMDB10395	0.0416667	0	0	0.1	0.0909091	0.441236	-0.35104	0.282224	0.0808402	-0.603653	0.396942	0.525356	1.29234	1.29999	-0.413423	0.350476	0.315914	-0.669614	0.0560742	0.17595	0.2316	0.0237244	1	0.151643	0.662374	1	1
1-arachidonoyl-GPE (20:4n6)*	HMDB11517	0.0208333	0	0	0	0.0909091	0.329264	0.0401211	0.174069	0.0899935	-0.558082	0.741301	0.4192	0.746935	1.14765	-0.0197765	0.248522	0.457762	-0.135213	0.388535	-0.00993722	0.946555	1	1	1	0.910421	1	0.910421
1-arachidonoyl-GPI (20:4)*	HMDB61690	0.0208333	0	0	0.1	0	0.274621	-0.688912	0.569747	-0.00153875	-0.10394	0.937064	0.522917	1.26811	0.652909	-0.603052	0.601255	0.265404	-0.225452	0.00521891	0.205706	0.160719	0.000541422	0.422456	0.498192	0.105295	0.943171	0.943171
1-arachidonylglycerol (20:4)	HMDB11572	0.0208333	0	0	0	0.0909091	0.329264	0.0408692	0.192065	0.20229	-0.677888	0.875416	0.882774	1.21056	1.1756	0.0750666	0.322285	0.626908	-0.624634	0.159858	0.00286327	0.98459	1	0.669641	1	0.347708	1	0.347708
1-dihomo-linolenylglycerol (20:3)		0.0625	0	0	0.1	0.181818	0.194082	0.279499	-0.034229	-0.0456408	-0.743323	0.985199	0.957646	0.94229	0.94764	0.0649333	-0.112691	0.229931	-0.490252	0.148295	-0.19532	0.183387	1	0.245721	1	0.57233	1	0.57233
1-dihomo-linoleoylglycerol (20:2)		0.25	0.0769231	0.214286	0.4	0.363636	0.247791	-0.373545	-0.226929	-0.41964	-0.693998	0.653933	1.33743	0.982615	0.70919	-0.482065	-0.133311	-0.431982	-0.866474	0.781217	-0.0924666	0.531917	1	1	1	1	1	1
1-docosahexaenoylglycerol (22:6)	HMDB11587	0.0208333	0	0.0714286	0	0	0.478872	-0.189387	0.360474	0.0905048	-0.533553	0.675058	1.04292	0.871596	1.19202	-0.192781	0.517439	0.388436	-0.342651	0.172334	0.0474965	0.748534	0.579371	1	0.788464	0.449207	1	0.788464
1-linolenoylglycerol (18:3)	HMDB11569	0.25	0.230769	0.0714286	0.3	0.454545	0.172202	-0.426931	-0.00925086	-0.151368	-0.815114	0.656565	1.17863	1.19351	0.938441	-0.437562	-0.193317	-0.0856803	-1.00759	0.4019	-0.0239728	0.871516	1	1	1	0.99356	1	0.99356
1-linoleoyl-2-arachidonoyl-GPC (18:2/20:4n6)*		0	0	0	0	0	NA	0.067308	-0.0232563	0.0363007	-0.0829475	0.814311	0.895687	0.788587	0.844704	0.403713	-0.0289389	0.07774	-0.481085	0.79176	-0.0463175	0.75458	1	1	1	1	1	1
1-linoleoyl-GPC (18:2)	HMDB10386	0	0	0	0	0	NA	-0.44666	0.384792	0.384083	-0.31103	0.465483	0.683869	0.755508	1.13289	-0.348433	0.567549	0.434403	-0.319047	0.0193258	0.244388	0.0941247	0.013651	1	0.0401201	0.662374	1	0.669071
1-linoleoyl-GPE (18:2)*	HMDB11507	0	0	0	0	0	NA	-0.177709	0.26887	0.183599	-0.299086	0.580113	0.739539	0.810503	0.930031	-0.316756	0.169504	0.170997	0.00834953	0.32317	0.0750625	0.612115	0.628548	1	1	0.916196	1	1
1-linoleoyl-GPI (18:2)*		0.125	0.0769231	0.0714286	0.2	0.181818	0.686655	-0.85483	0.271014	-0.226371	-0.111141	0.848407	0.984884	1.08571	0.803548	-0.85216	0.341259	-0.205887	0.133144	0.019814	0.215643	0.141016	0.0092293	0.175975	0.664255	0.801259	0.801259	0.809405
1-linoleoyl-GPS (18:2)*		0.1875	0.0769231	0.214286	0.2	0.272727	0.649442	0.658174	-0.760348	-0.430291	-0.766611	1.03509	0.923412	0.923368	0.777087	0.978224	-1.01049	-0.580776	-0.904883	0.00322518	-0.336742	0.0192667	0.00753145	0.00982315	0.0588428	0.935771	0.935771	0.935771
1-linoleoylglycerol (18:2)		0	0	0	0	0	NA	-0.0356751	0.4086	0.0130437	-0.489733	0.489242	0.936903	1.15578	1.00207	-0.045868	0.386392	0.242007	-0.301504	0.181864	-0.0209973	0.887353	0.639293	1	1	0.304297	1	1
1-methylguanidine	HMDB01522	0.0416667	0	0.0714286	0	0.0909091	0.576872	-0.023887	-0.299386	0.2965	-0.0775115	1.50654	0.961742	0.65208	0.600228	-0.163672	-0.713122	0.288955	0.0217528	0.233082	0.244276	0.0942807	1	1	0.686796	1	0.686796	0.686796
1-methylhistamine	HMDB00898	0.104167	0.153846	0.0714286	0.1	0.0909091	0.912875	-0.521628	0.115586	-0.441381	-0.324374	1.16035	1.26129	1.41308	0.95537	-0.591828	0.41217	-0.208071	0.105838	0.356626	0.0536722	0.717119	0.895297	1	1	0.895297	1	1
1-methylhistidine	HMDB00001	0	0	0	0	0	NA	-0.696898	-0.128526	0.607988	0.434469	0.762981	0.57575	0.634735	0.448801	-0.771648	-0.0680067	0.483704	0.375551	0.000155993	0.646312	6.9818e-07	0.0764057	0.00130281	0.00169571	0.0764057	0.0354059	0.511562
1-methylimidazoleacetate	HMDB02820	0	0	0	0	0	NA	-0.00593972	0.127013	0.131097	-0.273812	0.726675	1.05271	0.728603	0.867872	-0.0217179	-0.0681137	-0.0381924	-0.169984	0.647583	-0.0412647	0.780649	1	1	1	1	1	1
1-methylnicotinamide	HMDB00699	0	0	0	0	0	NA	-0.552019	0.19287	0.190942	0.233331	0.785692	0.547584	0.636348	0.438243	-0.251423	0.217109	0.152803	0.241184	0.0286359	0.331858	0.0212056	0.0837718	0.0233688	0.229826	1	1	1
1-myristoylglycerol (14:0)	HMDB11561	0	0	0	0	0	NA	-0.163521	0.231786	0.19129	-0.275648	0.5443	0.669634	1.23257	0.750168	-0.253746	0.117727	-0.230065	-0.167096	0.436294	0.0143163	0.923062	0.844513	1	1	0.916196	1	1
1-oleoyl-2-linoleoyl-glycerol (18:1/18:2)		0	0	0	0	0	NA	-0.1067	0.453547	-0.0706273	-0.386935	1.13745	1.22765	1.51128	1.23939	-0.105039	0.864783	-0.237693	-0.318565	0.399869	-0.0381769	0.796701	1	1	1	0.449207	1	1
1-oleoyl-2-linoleoyl-GPC (18:1/18:2)*		0.0416667	0	0	0.1	0.0909091	0.441236	-0.112458	0.0140347	-0.182065	-0.040242	0.841169	0.755705	0.841203	0.754021	0.096298	0.0787213	0.103733	-0.209145	0.955589	-0.0503036	0.734201	1	1	1	1	1	1
1-oleoyl-2-linoleoyl-GPE (18:1/18:2)*	HMDB05349	0	0	0	0	0	NA	-0.637389	0.104546	0.12686	0.504892	1.01493	0.741961	0.53632	0.539393	-0.200479	0.236295	0.0780978	0.482505	0.0107665	0.347241	0.0156012	0.127343	0.00923985	0.229826	0.45521	0.840751	0.45521
1-oleoyl-3-linoleoyl-glycerol (18:1/18:2)		0	0	0	0	0	NA	-0.236086	0.478714	-0.112701	-0.227807	1.24507	1.03407	1.35657	1.02337	-0.0944966	0.825726	-0.343606	0.160326	0.312338	-0.0197621	0.89394	0.628548	1	1	0.628548	1	1
1-oleoyl-GPC (18:1)	HMDB02815	0	0	0	0	0	NA	-0.663316	0.407083	0.379208	-0.0789213	0.503116	0.88941	0.8056	0.974208	-0.73336	0.388939	0.195182	-0.267439	0.00721335	0.352912	0.0138811	0.011779	0.288099	0.011779	0.951819	0.951819	0.951819
1-oleoyl-GPE (18:1)	HMDB11506	0	0	0	0	0	NA	-0.780985	0.497835	0.432921	-0.104191	0.46494	0.964069	0.927529	1.07019	-0.812277	0.509642	0.673753	0.0119361	0.00519671	0.344041	0.0166497	0.0049386	0.422456	0.0162141	0.60653	0.796094	0.60653
1-oleoyl-GPG (18:1)*		0.229167	0.153846	0.142857	0.2	0.454545	0.238757	-0.262772	-0.332258	-0.478315	-0.835801	1.4548	1.31089	1.12734	1.23369	0.044098	-0.252668	-0.648429	-1.21181	0.736859	-0.116945	0.428605	1	1	1	1	1	1
1-oleoyl-GPS (18:1)		0.1875	0	0.285714	0.2	0.272727	0.21943	0.718392	-0.628315	-0.649802	-1.09132	0.89616	0.887133	1.1614	1.08282	0.657327	-0.400026	-0.670387	-1.46346	0.00122039	-0.444087	0.0015676	0.0062762	0.00130281	0.0483818	0.667356	0.931394	0.667356
1-oleoylglycerol (18:1)	HMDB11567	0.0208333	0	0	0	0.0909091	0.329264	-0.306189	0.257407	0.0873433	-0.19686	0.868473	1.07597	0.963712	0.880291	-0.390251	0.214734	0.234264	-0.245765	0.45594	0.106895	0.46959	1	1	1	1	1	1
1-palmitoleoyl-2-linoleoyl-GPC (16:1/18:2)*		0.0208333	0	0.0714286	0	0	0.478872	-0.914088	-0.0212061	0.475347	0.501056	0.604953	0.838773	0.684592	0.758804	-0.963993	0.0301419	0.41639	0.66077	0.000263993	0.595672	7.95443e-06	0.0132135	0.000781205	0.000472001	0.574597	0.574597	0.972539
1-palmitoleoyl-2-oleoyl-glycerol (16:1/18:1)*	HMDB07131	0.416667	0.538462	0.428571	0.4	0.272727	0.62573	-1.17554	-0.753341	-0.498211	-1.22911	1.27453	1.44666	1.68748	1.35562	-1.8604	-1.1533	-0.298824	-1.19427	0.671965	0.0808451	0.584899	1	1	1	1	1	1
1-palmitoleoyl-3-oleoyl-glycerol (16:1/18:1)*		0.0208333	0.0769231	0	0	0	0.431866	-0.479966	0.265024	-0.00206676	0.0436199	1.40064	0.945061	1.2899	0.914825	-0.650077	0.435018	0.176979	0.140467	0.618228	0.0887612	0.548552	1	1	1	1	1	1
1-palmitoleoyl-GPC (16:1)*	HMDB10383	0	0	0	0	0	NA	-1.03327	0.337769	0.469404	0.364525	0.846071	0.973104	0.758693	0.782569	-1.26181	0.307854	0.373604	0.328835	0.00107209	0.491303	0.000391275	0.00424014	0.00424014	0.00424014	1	1	1
1-palmitoleoylglycerol (16:1)*		0.0625	0.0769231	0	0	0.181818	0.229026	-0.576292	0.277012	-0.0981784	-0.402597	1.33476	0.757968	1.43732	1.13294	-0.505032	0.20618	-0.136737	-0.0353639	0.174172	0.0939825	0.525184	0.198924	1	1	0.600352	1	1
1-palmitoyl-2-arachidonoyl-GPC (16:0/20:4)		0	0	0	0	0	NA	-0.0604985	0.187284	0.0248826	-0.189484	0.380531	0.394702	0.632382	0.522014	-0.0631474	0.112585	0.242141	-0.192308	0.292192	0.00763538	0.958923	0.925924	1	1	0.449207	1	1
1-palmitoyl-2-arachidonoyl-GPE (16:0/20:4)*	HMDB05323	0	0	0	0	0	NA	-0.381551	0.104013	0.256422	0.0854328	0.465259	0.503241	0.510406	0.505949	-0.252126	0.0589812	0.0637383	0.181747	0.0369242	0.37666	0.00832116	0.127343	0.14078	0.0725727	1	1	1
1-palmitoyl-2-arachidonoyl-GPI (16:0/20:4)*		0	0	0	0	0	NA	-0.339476	0.235961	-0.00269822	0.103337	0.929558	0.521196	0.813407	0.853712	-0.177895	0.276696	-0.174707	-0.00687995	0.308869	0.0799469	0.589091	0.289037	1	1	1	1	1
1-palmitoyl-2-linolenoyl-GPC (16:0/18:3)*		0.0625	0	0.0714286	0.1	0.0909091	0.734547	-0.525681	0.165681	0.0864004	-0.25104	0.901603	0.731428	1.12276	0.741118	-0.550661	0.285358	0.0530258	-0.263281	0.144691	0.172638	0.240644	0.174617	1	0.652768	0.889808	1	1
1-palmitoyl-2-linoleoyl-glycerol (16:0/18:2)*	HMDB05207,HMDB07103	0	0	0	0	0	NA	0.078922	0.47025	-0.123803	-0.579224	0.999143	0.905288	1.33562	1.26695	-0.163039	0.65213	-0.209397	-0.329008	0.14101	-0.129184	0.381523	1	1	1	0.0912451	1	1
1-palmitoyl-2-linoleoyl-GPC (16:0/18:2)		0	0	0	0	0	NA	-0.372247	0.167442	0.156139	0.0848762	0.674099	0.386783	0.461113	0.256145	-0.127393	0.225737	0.242776	0.186503	0.0370454	0.315745	0.0288049	0.0397092	0.32852	0.151643	1	1	1
1-palmitoyl-2-linoleoyl-GPE (16:0/18:2)	HMDB05322	0	0	0	0	0	NA	-0.358282	0.0967684	0.199884	0.118551	0.763353	0.27637	0.498014	0.510847	-0.0792597	0.161716	0.146256	0.185563	0.226798	0.2678	0.0657338	0.628548	0.628548	0.628548	1	1	1
1-palmitoyl-2-linoleoyl-GPG (16:0/18:2)		0.208333	0.384615	0.214286	0.1	0.0909091	0.252578	-0.559005	-0.293867	-0.338646	0.0442456	1.18009	0.931779	1.05863	0.626204	-1.10208	-0.247998	-0.242587	0.238668	0.524168	0.126601	0.391193	1	1	1	1	1	1
1-palmitoyl-2-linoleoyl-GPI (16:0/18:2)		0	0	0	0	0	NA	-0.538258	0.355506	0.0146614	0.170332	0.810588	0.504518	0.6559	0.786086	-0.451238	0.489548	-0.0532505	0.357324	0.0212135	0.210759	0.150463	0.0112496	0.204768	0.590078	1	0.590078	1
1-palmitoyl-2-oleoyl-GPC (16:0/18:1)		0	0	0	0	0	NA	-0.312918	0.103516	0.134469	0.11582	0.303082	0.352582	0.594211	0.441157	-0.322464	0.105504	0.132889	0.109894	0.00771289	0.386653	0.00663421	0.0092293	0.0297138	0.0588428	1	1	1
1-palmitoyl-2-oleoyl-GPE (16:0/18:1)	HMDB05320	0	0	0	0	0	NA	-0.415053	0.245179	0.082414	0.103549	0.550794	0.416812	0.657937	0.702743	-0.503494	0.351443	-0.163623	0.0143257	0.03817	0.229623	0.116416	0.0198202	0.314589	0.460253	1	1	1
1-palmitoyl-2-oleoyl-GPG (16:0/18:1)		0.0208333	0.0769231	0	0	0	0.431866	0.0726618	0.0459208	-0.0438122	-0.220672	0.584635	0.496062	0.961198	0.654364	0.130668	0.0592917	-0.237465	-0.281471	0.734577	-0.12778	0.38676	1	1	1	1	1	1
1-palmitoyl-2-oleoyl-GPS (16:0/18:1)		0	0	0	0	0	NA	-0.280284	-0.168385	0.443963	0.141949	0.914824	0.685742	0.289667	0.298556	-0.141901	-0.174754	0.518909	0.154768	0.0829695	0.329051	0.0223925	1	0.993407	0.246647	0.993407	0.246647	0.144932
1-palmitoyl-2-palmitoleoyl-GPC (16:0/16:1)*		0	0	0	0	0	NA	-0.717791	-0.00743387	0.452108	0.446752	0.694712	0.660775	0.582453	0.664625	-0.783969	0.0214801	0.410191	0.555523	0.00057096	0.58231	1.41326e-05	0.0498694	0.00203485	0.00203485	0.286928	0.286928	0.972539
1-palmitoyl-2-stearoyl-GPC (16:0/18:0)		0	0	0	0	0	NA	0.124378	0.189477	-0.198005	-0.20814	0.43918	0.586143	0.619322	0.647856	-0.000982472	0.107696	-0.0861998	-0.19188	0.269213	-0.218338	0.135996	1	0.957662	1	0.572562	0.957662	1
1-palmitoyl-3-linoleoyl-glycerol (16:0/18:2)*		0	0	0	0	0	NA	-0.201421	0.409684	-0.0404055	-0.24664	1.0225	0.843717	1.14324	0.824191	-0.27815	0.723771	0.152289	-0.307638	0.229287	0.00746695	0.959828	0.472395	1	1	0.395878	1	1
1-palmitoyl-GPC (16:0)	HMDB10382	0	0	0	0	0	NA	-0.355726	0.420626	0.185332	-0.283422	0.716336	0.737737	0.831619	0.917184	-0.411433	0.314767	0.0923653	-0.0372487	0.0494392	0.190379	0.194938	0.0467753	0.917042	0.477135	0.477135	0.917042	0.753615
1-palmitoyl-GPE (16:0)	HMDB11503	0	0	0	0	0	NA	-0.450162	0.427257	0.327662	-0.309646	0.612035	0.642383	0.767427	0.755198	-0.567385	0.335181	0.239193	-0.372396	0.00807849	0.220022	0.132927	0.0198202	1	0.0854496	0.0641944	1	0.295853
1-palmitoyl-GPG (16:0)*		0	0	0	0	0	NA	-0.6731	0.619475	0.544719	-0.48814	0.97809	0.991369	0.949103	1.30632	-0.718592	0.788068	0.561322	0.0270301	0.007271	0.224794	0.124513	0.0112496	1	0.0401201	0.133039	1	0.343398
1-palmitoyl-GPI (16:0)*	HMDB61695	0.125	0	0.214286	0.2	0.0909091	0.319633	-0.246268	-0.229606	-0.234045	-0.117022	0.88716	1.1451	1.25055	1.22353	-0.199475	-0.0480715	-0.143366	-0.0483137	0.963847	0.0499106	0.736203	1	1	1	1	1	1
1-palmitoyl-GPS (16:0)*		0.0625	0	0.214286	0	0	0.0509795	-0.504686	-0.252121	0.303847	0.0447735	1.22643	1.25623	0.883449	0.804191	-0.496911	-0.219389	0.493442	0.125565	0.225298	0.29632	0.0408519	1	1	0.399575	1	1	1
1-palmitoylglycerol (16:0)	HMDB31074	0	0	0	0	0	NA	-0.0269439	0.238982	0.15441	-0.41269	0.480751	0.777069	1.09256	1.03029	-0.0107741	0.198497	0.349712	-0.0984019	0.338509	0.0513704	0.728778	1	1	1	0.827967	1	0.792706
1-stearoyl-2-arachidonoyl-GPC (18:0/20:4)		0	0	0	0	0	NA	-0.0359204	0.162768	-0.0131219	-0.152779	0.458634	0.528732	0.667344	0.716531	-0.0277341	0.190327	0.199091	-0.19976	0.499733	0.0264431	0.858405	1	1	1	1	1	1
1-stearoyl-2-arachidonoyl-GPE (18:0/20:4)		0	0	0	0	0	NA	-0.391091	0.215505	0.222898	-0.0147157	0.482072	0.443025	0.372854	0.208232	-0.307342	0.160242	0.285697	0.0141158	0.00203471	0.401194	0.00471224	0.00753145	0.0616663	0.0126828	0.343398	0.977098	0.343398
1-stearoyl-2-arachidonoyl-GPI (18:0/20:4)		0	0	0	0	0	NA	-0.421232	0.434509	-0.0946048	0.0308132	0.881654	0.316776	0.628287	0.304204	-0.0728854	0.374918	0.0969775	-0.0319486	0.00335347	0.0531669	0.719673	0.00753145	0.755317	0.755317	0.0209696	0.0621439	1
1-stearoyl-2-arachidonoyl-GPS (18:0/20:4)		0	0	0	0	0	NA	0.481483	-0.365271	0.0140845	-0.116939	0.62605	0.657871	0.771622	0.78284	0.628592	-0.471374	0.144654	0.218131	0.0161565	-0.207053	0.157935	0.0112496	0.204768	0.460253	0.582955	0.516257	0.704504
1-stearoyl-2-linoleoyl-GPC (18:0/18:2)*		0	0	0	0	0	NA	-0.294134	0.153838	0.130727	0.0329751	0.829469	0.489558	0.523052	0.34033	0.0633789	0.204599	0.237848	0.0645784	0.28299	0.144398	0.327484	0.566874	1	0.92631	0.916196	1	1
1-stearoyl-2-linoleoyl-GPE (18:0/18:2)*		0	0	0	0	0	NA	-0.348301	0.108449	0.212614	0.0803168	0.995639	0.374545	0.366009	0.380496	-0.0618732	0.107369	0.213883	0.0892819	0.457334	0.231251	0.113777	1	1	0.783322	1	1	1
1-stearoyl-2-linoleoyl-GPI (18:0/18:2)		0	0	0	0	0	NA	-0.556662	0.374397	-0.104957	0.276783	0.955015	0.530543	0.440362	0.590208	-0.308832	0.376451	0.0296497	0.361073	0.0127921	0.163262	0.267535	0.0335765	0.0770829	0.567859	0.767498	0.288005	0.288005
1-stearoyl-2-linoleoyl-GPS (18:0/18:2)		0	0	0	0	0	NA	-0.106	-0.0362808	0.293583	-0.0954459	1.16253	0.504195	0.705562	0.546977	0.310579	-0.0678144	0.307193	-0.33415	0.508099	0.0506405	0.732487	1	1	1	1	1	1
1-stearoyl-2-oleoyl-GPC (18:0/18:1)		0	0	0	0	0	NA	-0.456732	0.0409731	0.190642	0.314315	0.403469	0.703037	0.875562	0.788151	-0.380045	0.106777	0.0228112	0.303719	0.0344739	0.346399	0.0158715	0.246647	0.0233688	0.246647	1	1	1
1-stearoyl-2-oleoyl-GPE (18:0/18:1)		0	0	0	0	0	NA	-0.529252	0.355398	0.0625794	0.116264	0.482162	0.502943	0.537452	0.478128	-0.649496	0.309139	-0.0954336	0.266528	0.00132857	0.328714	0.0225386	0.000406814	0.0363681	0.0483818	0.688908	0.637496	0.972539
1-stearoyl-2-oleoyl-GPS (18:0/18:1)		0	0	0	0	0	NA	0.340618	-0.0623274	-0.0724014	-0.257404	0.560493	0.396751	0.491684	0.631614	0.414298	-0.0548366	-0.229688	-0.0492113	0.0904332	-0.305415	0.0347785	0.341322	0.0924995	0.460253	1	1	1
1-stearoyl-GPC (18:0)	HMDB10384	0	0	0	0	0	NA	-0.213961	0.343618	0.153818	-0.324304	0.524499	0.987678	0.867937	0.932917	-0.363318	0.360324	0.202702	-0.138971	0.20352	0.152371	0.301192	0.509967	1	0.652768	0.808706	1	0.808706
1-stearoyl-GPE (18:0)	HMDB11130	0	0	0	0	0	NA	-0.36828	0.330769	0.395054	-0.344879	0.57355	0.834382	0.82788	0.905917	-0.308935	0.361034	0.309238	-0.616757	0.0499278	0.187123	0.202828	0.215065	1	0.215065	0.288005	1	0.288005
1-stearoyl-GPG (18:0)		0.0625	0	0.0714286	0	0.181818	0.23816	-0.772123	0.418934	0.440093	-0.448243	0.751767	1.00099	0.975598	0.976185	-0.911564	0.516328	0.872896	-0.263588	0.00599738	0.286663	0.0482245	0.0164837	1	0.032367	0.153699	1	0.183003
1-stearoyl-GPI (18:0)	HMDB61696	0	0	0	0	0	NA	-0.200387	0.319026	0.099584	-0.259743	0.544971	0.770756	0.962945	0.824939	-0.184757	0.245698	0.274715	-0.482169	0.0693566	0.0399734	0.787351	0.381354	0.693408	0.693408	0.107616	0.752095	0.693408
1-stearoyl-GPS (18:0)*		0	0	0	0	0	NA	-0.13886	0.118683	0.259264	-0.222639	0.809728	0.714544	0.955283	0.860706	-0.148469	-0.00153643	0.55183	-0.482141	0.445779	0.0944316	0.523197	1	1	1	1	1	1
10-heptadecenoate (17:1n7)	HMDB60038	0	0	0	0	0	NA	-1.17298	0.442968	0.705055	0.181507	0.591103	0.449066	0.42949	0.450122	-1.15623	0.552688	0.598786	0.313979	2.41264e-06	0.646424	6.94077e-07	2.39302e-06	6.08939e-05	8.74075e-06	0.404353	0.404353	0.154033
10-nonadecenoate (19:1n9)	HMDB13622	0	0	0	0	0	NA	-1.15045	0.638635	0.672157	-0.0642351	0.556532	0.568095	0.567954	0.618684	-1.08476	0.781449	0.69088	0.0816002	1.16024e-06	0.553003	4.57959e-05	5.98256e-07	0.00118583	8.74075e-06	0.0186499	0.88588	0.0393291
12,13-DiHOME	HMDB04705	0	0	0	0	0	NA	-0.826143	0.475251	0.498494	-0.08169	0.37816	0.530163	0.57571	0.462222	-0.709808	0.466959	0.298764	-0.0384137	2.03635e-06	0.556709	3.97108e-05	5.98256e-07	0.00118583	8.74075e-06	0.0724662	1	0.0724662
12-hydroxyoleate	HMDB34297	0	0	0	0	0	NA	-0.8135	0.40097	0.28373	0.193147	0.547066	0.49485	0.870496	0.300867	-0.74606	0.341957	0.316469	0.226999	7.77833e-05	0.509886	0.000214013	2.69215e-05	0.000180278	0.00458016	1	1	1
13-HODE + 9-HODE		0	0	0	0	0	NA	-0.412847	0.43019	0.150733	-0.196635	0.873807	0.76554	0.767311	0.565143	-0.350296	0.400944	0.0123317	-0.353596	0.0581435	0.0436788	0.768162	0.213263	0.751638	0.751638	0.107616	0.550011	0.669071
15-methylpalmitate		0	0	0	0	0	NA	-1.42931	0.553011	0.819628	0.240237	0.951193	0.514192	0.544191	0.477618	-1.80504	0.550305	0.832548	0.2568	6.4163e-06	0.598591	6.99153e-06	1.79477e-05	0.000445487	3.4963e-05	0.214416	0.403111	0.1071
16-hydroxypalmitate	HMDB06294	0	0	0	0	0	NA	-0.76572	0.335579	0.374175	0.137682	0.633365	0.710603	0.396271	0.501859	-0.729973	0.457673	0.298181	0.168584	0.000440002	0.493885	0.00036054	0.00165069	0.00994173	0.000702757	0.93364	0.93364	0.669071
17-methylstearate		0	0	0	0	0	NA	-0.753521	0.377646	0.696884	-0.223646	0.771085	0.481781	0.781328	0.528499	-0.921075	0.333973	0.541243	-0.198621	5.32463e-05	0.470249	0.000744593	0.000931485	0.0367142	0.00121496	0.0191429	0.403111	0.0191429
2'-deoxyadenosine 3'-monophosphate		0.0625	0.153846	0	0	0.0909091	0.307672	-1.37876	0.277069	0.71024	-0.00823845	0.845455	0.653652	0.655389	0.823714	-1.288	0.228104	0.731886	0.150011	1.66028e-05	0.627392	1.82297e-06	4.8359e-05	0.0036953	2.09778e-05	0.46682	0.275005	0.128891
2'-deoxyadenosine 5'-monophosphate	HMDB00905	0.395833	0.384615	0.285714	0.7	0.272727	0.152248	-0.861468	-0.360812	-1.32578	-0.14076	1.17636	0.922281	0.829092	1.15226	-0.887184	-0.0692455	-1.56676	0.0478172	0.0154663	-0.0846067	0.567493	0.419032	0.419032	0.751638	0.751638	0.0295423	0.0287143
2'-deoxyguanosine	HMDB00085	0.291667	0.769231	0.142857	0.1	0.0909091	0.000188917	-2.94549	-0.130894	-0.0747229	-0.047881	0.670771	0.933442	1.20676	1.00966	-2.90129	0.12938	0.222059	-0.221173	9.12014e-06	0.613693	3.51293e-06	1.19651e-06	8.01236e-06	0.000209778	1	1	1
2'-deoxyinosine	HMDB00071	0.145833	0.461538	0.0714286	0	0	0.00218285	-2.28147	0.297119	0.366976	0.352859	0.895211	0.866435	1.02984	1.17945	-2.52281	0.473194	0.734002	0.227045	1.34389e-05	0.600668	6.37328e-06	4.18779e-06	6.11853e-05	6.11853e-05	1	1	1
2'-deoxyuridine	HMDB00012	0	0	0	0	0	NA	0.156643	-0.200405	0.305139	-0.207461	0.929797	0.751142	0.742587	0.999481	0.00779558	-0.0479295	0.196785	-0.475769	0.326642	0.0254887	0.863466	1	1	1	1	0.860428	0.591706
2-aminoadipate	HMDB00510	0	0	0	0	0	NA	-0.587732	0.155903	0.207861	0.307206	1.11505	0.603328	1.2804	0.858649	-1.1099	0.186086	0.16664	0.494335	0.0302029	0.350048	0.0147283	0.0397092	0.0535266	0.30743	1	1	1
2-aminobutyrate	HMDB00650	0	0	0	0	0	NA	-0.588445	0.451889	0.00089786	0.119487	0.509056	1.03812	0.829039	0.540383	-0.653954	0.342217	0.125828	0.300432	0.00792156	0.357852	0.0125169	0.0198202	0.0297138	0.0395502	1	1	1
2-aminoheptanoate		0	0	0	0	0	NA	-0.108883	0.0334078	0.0446183	0.0455985	1.08429	0.863628	0.744458	0.749757	-0.398454	0.21643	-0.0302134	0.0899306	0.8255	0.10173	0.491442	1	1	1	1	1	1
2-arachidonoylglycerol (20:4)	HMDB04666	0.0833333	0.0769231	0	0.1	0.181818	0.43806	-0.239057	0.0983544	0.0809374	-0.732184	1.3167	0.901099	1.07844	0.983622	0.00406156	0.30293	0.554963	-0.851787	0.210117	-0.00696167	0.962544	1	1	1	0.347708	1	0.347708
2-hydroxyadipate	HMDB00321	0.4375	0.538462	0.428571	0.2	0.545455	0.339926	-1.10968	-0.899527	-0.00487701	-0.832096	0.857165	0.8598	0.738213	1.28973	-1.45154	-0.752557	0.1192	-0.803001	0.055455	0.344939	0.0163495	1	1	0.0247014	1	0.179033	0.457864
2-hydroxybutyrate/2-hydroxyisobutyrate		0	0	0	0	0	NA	0.681771	-0.162335	-0.159512	-0.45411	0.864545	0.801745	0.485319	0.751548	0.768429	-0.384475	-0.0245146	-0.427222	0.00878999	-0.345108	0.0162938	0.0389794	0.0187393	0.102071	0.93364	0.93364	0.753615
2-hydroxyglutarate	HMDB00606	0	0	0	0	0	NA	-0.170408	-0.0573438	0.136193	0.150563	1.04134	1.07509	1.35056	0.984965	-0.0824321	0.348884	0.649392	0.274613	0.690104	0.174996	0.234182	1	1	1	1	1	1
2-hydroxyhippurate (salicylurate)	HMDB00840	0.479167	0.692308	0.428571	0.4	0.363636	0.340819	-1.43321	-0.523561	-0.642666	-0.336922	0.698089	1.00854	0.891691	1.10246	-1.40046	-0.959012	-1.06924	-0.540828	0.0488596	0.299295	0.038776	0.145514	0.0530883	0.404047	1	1	1
2-hydroxypalmitate	HMDB31057	0.166667	0	0.357143	0.3	0	0.0209379	-0.163506	-0.337739	-0.372377	0.265929	0.640606	0.621147	0.827553	0.881168	-0.164593	-0.393106	-0.426799	0.0163194	0.25172	-0.0212219	0.886156	1	1	1	0.572562	1	0.572562
2-hydroxyphenylacetate	HMDB00669	0.125	0.0769231	0.142857	0.1	0.181818	0.873825	0.126938	-0.389135	0.114374	-0.362253	0.875584	0.737658	0.986987	0.710758	0.335228	-0.596917	0.306502	-0.487417	0.331663	-0.0707395	0.632808	0.927494	0.927494	1	1	1	1
2-hydroxystearate		0	0	0	0	0	NA	-0.388914	0.0621687	0.0340084	0.349585	0.61634	0.78261	0.888667	0.879647	-0.582118	0.201159	-0.111317	-0.010971	0.0975466	0.207727	0.156557	0.225959	0.237242	0.664255	1	0.943171	0.844861
2-linoleoylglycerol (18:2)	HMDB11538	0.0416667	0	0	0	0.181818	0.0712705	-0.199508	0.204563	-0.119832	-0.170395	0.586582	0.860728	1.28784	0.861255	-0.349435	0.0781618	-0.182921	0.0160647	0.667521	-0.0221763	0.881072	1	1	1	1	1	1
2-methylbutyrylcarnitine (C5)	HMDB00378	0	0	0	0	0	NA	-0.848697	0.106337	0.612275	0.311053	0.73318	0.895061	0.880344	0.939336	-1.01616	0.31988	0.831561	-0.0261157	0.0023879	0.52903	0.000110732	0.0235698	0.0428212	0.00517103	0.698738	0.252383	0.698738
2-methylbutyrylglycine	HMDB00339	0	0	0	0	0	NA	-0.38944	0.113616	0.34244	0.00433514	0.741894	1.02832	1.32054	0.467939	-0.329089	0.0855567	-0.21347	0.119842	0.375221	0.214071	0.144007	1	0.714728	1	1	1	1
2-methylcitrate/homocitrate		0	0	0	0	0	NA	-0.334256	0.395648	0.299525	-0.380818	0.585412	0.636371	0.525538	0.580047	-0.389198	0.324711	0.107363	-0.383446	0.00486149	0.179937	0.22103	0.0237244	1	0.0711008	0.0310831	1	0.154033
2-methylmalonyl carnitine	HMDB13133	0.0208333	0.0769231	0	0	0	0.431866	-0.590204	-0.0329722	0.705135	-0.0523638	0.894637	1.18646	1.01526	0.585633	-0.722355	0.16354	0.994712	0.120625	0.0370283	0.394345	0.00554646	0.517681	0.422456	0.0388404	0.935765	0.422456	0.214819
2-myristoylglycerol (14:0)		0.0625	0	0.0714286	0	0.181818	0.23816	0.0444108	-0.0910722	0.0774194	-0.491711	0.482348	0.797349	1.16671	1.05379	0.109864	-0.240276	-0.107901	-0.700719	0.504208	-0.0873015	0.555172	1	1	1	1	1	1
2-oleoylglycerol (18:1)		0.0208333	0.0769231	0	0	0	0.431866	-0.237769	0.279588	0.0094795	-0.24533	0.693057	0.999736	0.956528	0.969676	-0.134339	0.487202	-0.0169523	-0.0373187	0.425441	0.0254887	0.863466	0.767152	1	1	0.916196	1	1
2-palmitoleoyl-GPC (16:1)*		0.0208333	0	0.0714286	0	0	0.478872	-0.87581	0.0857835	0.524294	0.289563	0.85089	0.832593	0.812023	0.757635	-0.608349	0.134062	0.473987	0.299359	0.00186853	0.520104	0.000151296	0.0156161	0.0156161	0.00383894	0.93571	0.777151	0.93571
2-palmitoleoylglycerol (16:1)*		0.208333	0.230769	0.142857	0.2	0.272727	0.876878	-0.6937	-0.0789224	-0.129083	-0.469374	1.01633	1.01187	1.4031	0.765485	-0.935554	-0.139996	-0.15023	-0.316852	0.42033	0.125871	0.393952	0.566874	1	1	1	1	1
2-palmitoyl-GPC (16:0)*	HMDB61702	0	0	0	0	0	NA	-0.342544	0.367012	0.282296	-0.318914	0.578608	0.600852	0.86011	0.581047	-0.473748	0.25753	0.0341413	-0.487425	0.00856273	0.153886	0.296351	0.0164837	1	0.197317	0.0451115	1	0.295853
2-palmitoylglycerol (16:0)	HMDB11533	0.0416667	0	0	0.1	0.0909091	0.441236	-0.146995	0.12047	0.239671	-0.444741	0.57621	0.631905	0.962555	0.598888	-0.0673229	0.0561212	0.328036	-0.316487	0.206064	0.0389067	0.792899	0.975896	0.92631	0.92631	0.449207	0.975896	0.57233
2-phenylglycine	HMDB02210	0.1875	0.0769231	0.214286	0.1	0.363636	0.277897	0.195753	-0.219472	-0.566899	-0.760702	1.21828	1.1712	0.853568	0.632577	0.0846503	-0.154081	-0.339021	-0.642658	0.0786167	-0.32063	0.0262931	1	0.0924995	0.332979	0.428833	1	1
2-phosphoglycerate	HMDB03391	0.0416667	0.153846	0	0	0	0.131707	-1.63973	0.382249	0.424362	0.555612	1.24621	0.717113	1.13304	0.774432	-1.70133	0.388497	0.263877	0.700964	0.000146872	0.527795	0.000115679	0.00022315	0.000388599	0.00255929	1	1	1
2-piperidinone		0	0	0	0	0	NA	0.190521	0.165109	-0.0347588	-0.403701	1.22868	0.939748	0.775107	0.463828	-0.010599	0.172245	0.025341	-0.44395	0.243518	-0.111892	0.448955	1	0.913704	1	0.265371	1	0.57233
2-stearoyl-GPE (18:0)*		0	0	0	0	0	NA	-0.379585	0.33287	0.444037	-0.378723	0.56886	0.776309	0.865163	0.789092	-0.315177	0.285886	0.416737	-0.341372	0.0279754	0.206043	0.16002	0.166299	1	0.153107	0.166299	1	0.166299
21-hydroxypregnenolone disulfate	HMDB04026	0.729167	0.307692	0.857143	0.9	0.909091	0.00106351	-0.00551321	-1.01955	-1.06425	-1.05504	1.26642	0.297262	0.187832	0.341989	-0.396912	-0.926525	-1.06318	-1.03904	0.0276362	-0.388281	0.00638964	0.0882641	0.0882641	0.0882641	1	1	1
3'-dephosphocoenzyme A	HMDB01373	0.5	0.923077	0.285714	0.2	0.545455	0.00138898	-0.903076	-0.661373	0.130576	-0.583225	0.451306	0.664143	0.791473	0.630302	-0.932801	-0.598907	0.294629	-0.529471	0.0156526	0.416465	0.0032364	0.383576	0.456852	0.0310786	0.686695	0.110077	0.1428
3-(4-hydroxyphenyl)lactate	HMDB00755	0	0	0	0	0	NA	-0.191473	0.0785705	-0.131929	0.246223	1.08604	1.1322	0.936349	1.23646	0.0555025	0.418208	0.0433974	0.329732	0.811569	0.0106109	0.942937	1	1	1	1	1	1
3-(cystein-S-yl)acetaminophen*		0.3125	0.538462	0.0714286	0.3	0.363636	0.0713364	-1.00272	-0.0504411	-1.23576	-0.772295	1.46478	1.36322	1.29206	1.92098	-1.53048	0.145255	-1.23754	-0.893872	0.235556	-0.0375032	0.800215	0.409586	1	1	1	0.420639	1
3-(N-acetyl-L-cystein-S-yl) acetaminophen		0.5	0.692308	0.357143	0.5	0.454545	0.368069	-0.733484	-0.26642	-1.06193	-0.916215	1.089	1.06019	0.702137	1.14193	-0.929199	-0.56981	-1.16059	-1.15901	0.123868	-0.175052	0.234029	0.424973	1	1	0.480282	0.250303	1
3-aminoisobutyrate	HMDB03911	0	0	0	0	0	NA	0.662429	0.0199833	-0.364766	-0.476699	0.661142	0.798024	0.885951	0.9611	0.491542	0.304943	-0.26669	-0.558092	0.00974892	-0.461659	0.000956974	0.305083	0.0233688	0.0258989	0.549717	0.549717	0.653903
3-hydroxy-3-methylglutarate	HMDB00355	0	0	0	0	0	NA	0.497149	0.0546177	-0.0720151	-0.591585	0.825332	0.949376	0.724123	0.826033	0.589185	-0.0259567	0.0203758	-0.970941	0.0343083	-0.313387	0.0300871	0.606947	0.0233688	0.606947	0.374339	0.666477	0.606947
3-hydroxybutyrate (BHBA)	HMDB00357	0	0	0	0	0	NA	0.439837	0.0915411	0.0416482	-0.674176	0.910921	1.27626	1.08035	0.711534	0.284967	-0.106269	0.548202	-0.575937	0.0828447	-0.182575	0.214219	1	0.0530883	1	0.53621	1	0.305005
3-hydroxybutyrylcarnitine (1)	HMDB13127	0	0	0	0	0	NA	-0.223447	0.0554332	0.136175	0.0697263	1.08061	0.818887	1.12568	1.06657	-0.41666	-0.100569	-0.095587	-0.210847	0.810173	0.111667	0.449872	1	1	1	1	1	1
3-hydroxybutyrylcarnitine (2)		0	0	0	0	0	NA	-0.229881	-0.0305994	0.230608	0.100979	0.958346	1.09078	1.0765	0.938104	-0.2126	-0.358396	0.2098	0.135214	0.660717	0.175614	0.232509	1	1	1	1	1	1
3-hydroxyisobutyrate	HMDB00336	0.166667	0.0769231	0.142857	0.2	0.272727	0.618882	0.50338	-0.131218	-0.360494	-0.721386	0.931278	0.790056	0.509887	0.453311	0.490678	-0.298925	-0.498341	-0.762878	0.00440121	-0.426009	0.00253641	0.273057	0.00240371	0.088876	0.273057	0.625096	0.303474
3-hydroxylaurate	HMDB00387	0	0	0	0	0	NA	0.3969	0.141626	-0.358328	-0.323562	0.813423	0.679569	1.01573	0.563996	0.36335	0.135693	-0.549151	-0.295681	0.0499629	-0.380309	0.00766648	0.975896	0.0924995	0.289756	0.289756	0.516257	0.975896
3-hydroxyoctanoate	HMDB01954	0.0625	0	0.0714286	0	0.181818	0.23816	-0.323949	0.19393	-0.169	-0.00993825	0.853619	1.213	0.379562	0.815702	-0.533323	-0.302948	-0.100775	-0.207942	0.597396	0.140244	0.341739	1	1	1	1	1	1
3-methoxytyramine sulfate		0.229167	0.153846	0.285714	0.2	0.272727	0.84054	-1.61343	0.00584535	0.381046	-0.415592	0.85052	1.5732	1.43988	1.39729	-1.67964	0.0584028	0.701819	0.102883	0.00889264	0.409615	0.0038386	0.0457496	0.163814	0.00905193	1	1	0.591348
3-methoxytyrosine	HMDB01434	0.0208333	0	0	0.1	0	0.274621	0.84884	-0.124134	-0.524835	-0.461141	0.891178	0.63402	0.48091	0.544398	0.663878	-0.107839	-0.45842	-0.319783	0.00032909	-0.598928	6.88765e-06	0.0188558	0.000781205	0.000702757	0.534172	0.462243	0.653903
3-methyl-2-oxobutyrate	HMDB00019	0.0208333	0.0769231	0	0	0	0.431866	-0.0556125	0.128569	0.137204	-0.328702	0.850274	0.581634	0.414734	0.694584	0.260344	0.113796	0.180492	-0.312104	0.338184	-0.0440157	0.766424	1	1	1	0.600352	1	0.507128
3-methyl-2-oxovalerate	HMDB03736	0.0208333	0.0769231	0	0	0	0.431866	-0.715149	0.247955	0.314993	0.0108688	1.15681	0.496941	0.45721	0.709842	-0.344164	0.243439	0.429771	-0.188917	0.025597	0.330567	0.0217449	0.0282838	0.422456	0.106812	0.844861	0.844861	0.844861
3-methyladipoylcarnitine		0	0	0	0	0	NA	-0.299037	0.118243	0.282395	-0.0538068	1.00475	0.933776	1.05801	0.852671	-0.212626	0.0985991	0.226257	-0.211289	0.460931	0.188807	0.198719	1	1	1	1	1	1
3-methylglutarylcarnitine (2)	HMDB00552	0	0	0	0	0	NA	-0.854614	0.43889	0.0560084	0.400494	1.26536	0.457859	1.25475	0.533528	-0.573418	0.40095	0.459238	0.182354	0.0157791	0.339269	0.018324	0.0112496	0.0363681	0.266383	1	1	1
3-methylhistidine	HMDB00479	0	0	0	0	0	NA	-0.331361	-0.555082	0.894085	0.285272	0.877483	0.662232	1.39715	1.55617	-0.731199	-0.508833	0.520158	-0.280629	0.0155588	0.417082	0.00318644	0.942952	0.428833	0.17922	0.428833	0.00691394	0.428833
3-phosphoglycerate	HMDB00807	0.375	0.769231	0.214286	0.1	0.363636	0.00385382	-2.01765	-0.405484	-0.571426	-0.486416	0.929681	1.1722	1.62263	1.55585	-2.02508	0.117432	-0.909968	-0.186694	0.006086	0.352519	0.0139948	0.00611657	0.0494377	0.0494377	1	1	1
4-acetamidobutanoate	HMDB03681	0.541667	0.153846	0.714286	0.5	0.818182	0.00460689	0.19101	-0.674692	-0.398528	-0.562684	1.05355	0.406179	0.443008	0.225624	0.135602	-0.565445	-0.411482	-0.49668	0.0173245	-0.252529	0.0833374	0.0237244	0.0442402	0.460253	0.935771	0.935771	0.935771
4-acetamidophenol	HMDB01859	0.25	0.230769	0.142857	0.3	0.363636	0.620676	-0.716933	0.395514	-1.04488	-0.944971	2.03478	1.50857	1.0432	1.55194	-1.38187	0.350422	-0.986874	-1.41463	0.0892073	-0.105379	0.475949	0.339978	1	1	0.253581	0.111272	1
4-acetamidophenylglucuronide	HMDB10316	0.5625	0.615385	0.285714	0.8	0.636364	0.0705727	-0.8816	-0.569639	-1.35279	-0.973319	1.34617	1.3423	0.37791	1.13021	-1.1313	-0.916113	-1.44788	-1.28902	0.303739	-0.141198	0.33843	1	1	1	1	0.442223	1
4-acetaminophen sulfate	HMDB59911	0.458333	0.538462	0.214286	0.5	0.636364	0.159826	-0.83159	-0.309375	-1.41478	-1.27082	1.48532	1.37226	0.792051	1.30917	-1.30014	-0.348156	-1.43385	-1.53642	0.0831947	-0.224626	0.124803	1	1	1	0.221142	0.0932158	1
4-androsten-3beta,17beta-diol disulfate (1)	HMDB03818	0.708333	0.769231	0.857143	0.3	0.818182	0.0151246	-0.359771	-0.720955	-0.318579	-0.616968	1.17322	0.21107	0.602275	0.319586	-0.754437	-0.704855	-0.543944	-0.592709	0.308618	0.193748	0.187008	1	1	1	1	0.290422	1
4-androsten-3beta,17beta-diol disulfate (2)	HMDB03818	0.729167	0.461538	0.928571	0.5	1	0.00254914	-0.247056	-1.39397	-1.13082	-1.41815	1.48159	0.334366	0.541274	0.365935	-0.814198	-1.37017	-1.27693	-1.28399	0.0111112	-0.293232	0.0431016	0.0112496	0.0297138	0.353175	1	0.943171	0.943116
4-androsten-3beta,17beta-diol monosulfate (1)	HMDB03818	0.291667	0.153846	0.642857	0.1	0.181818	0.00747419	-0.239038	-1.34783	0.402612	-0.515443	1.56392	0.839884	1.21313	1.38282	-0.947106	-1.59915	0.579129	-0.652488	0.00555563	0.18426	0.209949	0.033091	0.569083	0.498192	0.498192	0.00401987	0.39447
4-cholesten-3-one	HMDB00921	0	0	0	0	0	NA	-0.348505	0.0695062	0.182133	0.157831	1.03078	0.518403	0.768961	0.748273	-0.48836	0.180956	0.117301	0.325025	0.191345	0.25702	0.0778148	0.409586	0.575316	0.575316	1	1	1
4-guanidinobutanoate	HMDB03464	0	0	0	0	0	NA	-0.0227366	-0.211576	0.339748	-0.0127128	1.12679	1.1827	1.06823	0.571992	-0.0838517	-0.60049	0.372266	-0.0355552	0.364092	0.171964	0.242512	1	1	1	0.804316	0.804316	1
4-hydroxybenzoate	HMDB00500	0.416667	0.384615	0.357143	0.5	0.454545	0.894214	-0.432322	-0.560302	-0.624902	-0.357401	1.22132	0.667149	0.647997	1.07783	-0.985731	-0.711369	-0.653032	-0.881922	0.972823	0.0215587	0.884361	1	1	1	1	1	1
4-hydroxybutyrate (GHB)	HMDB00710	0.208333	0	0.214286	0.4	0.272727	0.115167	0.286136	-0.290359	-0.628028	-0.615593	0.68271	0.619004	0.953708	0.514488	0.233226	-0.415717	-0.674749	-0.566528	0.0140323	-0.425504	0.0025698	0.127343	0.00923985	0.168634	0.60653	0.943171	1
4-hydroxyglutamate	HMDB01344	0.0208333	0	0	0.1	0	0.274621	-0.216484	-0.0356517	0.292532	-0.11291	0.400931	0.756842	1.13788	0.754874	-0.146373	0.207753	0.217976	-0.137054	0.448888	0.198127	0.177046	1	1	0.996383	1	1	1
4-hydroxyhippurate	HMDB13678	0.0833333	0.230769	0.0714286	0	0	0.130819	-0.618036	-0.320135	0.513895	0.105904	0.959092	1.3058	1.5857	1.04477	-0.24745	-0.281468	-0.0179076	-0.18304	0.352989	0.261175	0.0729668	1	0.899785	0.899785	1	1	1
4-hydroxyphenylpyruvate	HMDB00707	0	0	0	0	0	NA	-0.0201596	-0.0149579	0.422597	-0.341317	1.72757	0.71329	0.709617	0.984899	0.544836	-0.0279211	0.361198	-0.708046	0.33384	0.0288572	0.845628	1	1	1	1	1	0.308067
4-imidazoleacetate	HMDB02024	0	0	0	0	0	NA	-0.121724	-0.0921615	0.420562	-0.121177	1.17112	0.472554	1.37124	0.660188	-0.317467	0.00491912	0.134833	-0.157049	0.284158	0.248262	0.0888638	0.925924	1	0.461145	1	1	1
4-methyl-2-oxopentanoate	HMDB00695	0	0	0	0	0	NA	-0.261341	0.189167	0.22874	-0.139846	1.3068	0.507964	0.382924	0.728912	0.105778	0.240167	0.188058	-0.119551	0.670298	0.0444087	0.764398	1	1	1	1	1	1
5,6-DiHETrE	HMDB02343	0	0	0	0	0	NA	0.568768	0.123287	-0.116423	-0.723252	0.933267	0.896593	0.743109	0.6131	0.653398	0.111447	-0.0356311	-0.724482	0.0069222	-0.379804	0.00775438	0.338771	0.0117878	0.197317	0.0760376	0.625096	0.216004
5-dodecenoate (12:1n7)	HMDB00529	0	0	0	0	0	NA	0.159906	0.195951	0.0972676	-0.526797	0.607787	0.740389	0.888729	0.867194	0.253573	0.372741	0.364448	-0.416527	0.138946	-0.114025	0.440299	1	0.27375	1	0.265371	1	0.39447
5-HETE	HMDB11134	0.0416667	0.0769231	0.0714286	0	0	0.652994	0.479531	-0.0671236	-0.142656	-0.601823	1.07078	0.87808	0.915155	0.853408	0.40641	-0.114475	-0.0501092	-0.402534	0.140192	-0.252248	0.0836925	0.925924	0.245721	0.925924	0.925924	0.925924	0.925924
5-hydroxylysine	HMDB00450	0	0	0	0	0	NA	0.648453	-0.336963	-0.377044	0.00527594	0.595381	0.447278	0.315919	0.938764	0.538133	-0.267992	-0.330204	-0.417308	0.000717563	-0.477323	0.000602583	0.000541422	0.0515163	0.000585631	1	1	1
5-KETE	HMDB10217	0.0833333	0.153846	0	0	0.181818	0.219109	-0.442788	0.113836	0.0622633	-0.357751	1.24897	0.838912	1.16616	0.563228	-0.339409	0.389633	0.0615255	-0.262732	0.153399	0.0894349	0.545509	0.424973	1	1	0.199558	1	0.892094
5-methylcytidine	HMDB00982	0	0	0	0	0	NA	0.192843	0.0343186	-0.165331	-0.121283	0.618871	0.386809	0.577443	0.842082	-0.00865077	0.00432855	-0.129551	-0.0789991	0.678096	-0.170954	0.245334	1	1	1	1	1	1
5-methylcytosine	HMDB02894	0	0	0	0	0	NA	0.199467	0.0288437	-0.156508	-0.130164	0.737063	0.440757	0.632495	0.951252	-0.0250714	-0.0163447	-0.100947	0.125101	0.8821	-0.115766	0.433306	1	1	1	1	1	1
5-methyltetrahydrofolate (5MeTHF)	HMDB01396	0.541667	0.923077	0.357143	0.5	0.363636	0.0116619	-1.33354	-0.814246	-0.431982	-0.336572	0.27138	0.98979	1.27285	0.704913	-1.37463	-0.940259	-0.620331	-0.542318	0.00727448	0.428816	0.00235781	0.508157	0.000322097	0.17922	0.381708	1	1
5-methylthioadenosine (MTA)	HMDB01173	0.166667	0.0769231	0.0714286	0.4	0.181818	0.132416	0.506039	-0.158101	-0.794893	-0.632781	0.853803	0.743054	0.758174	0.846774	0.424293	-0.23333	-1.08702	-0.634672	0.00551314	-0.511851	0.000200376	0.217018	0.0241372	0.0152194	0.488154	0.286928	0.488154
5-methyluridine (ribothymidine)	HMDB00884	0	0	0	0	0	NA	-0.475731	0.101425	0.369033	0.0976562	0.88249	0.620835	0.46826	0.747772	-0.519087	0.225507	0.184995	0.0496721	0.0668226	0.35774	0.0125466	0.271273	0.535533	0.0593252	1	1	1
5-oxoproline	HMDB00267	0	0	0	0	0	NA	-0.593204	0.315756	0.0855916	0.221377	0.561286	0.802464	0.844187	0.862142	-0.744721	0.256203	0.0661341	-0.0341924	0.0103378	0.333206	0.020655	0.0112496	0.0643953	0.0711008	1	1	1
6-oxopiperidine-2-carboxylic acid		0.0625	0.153846	0.0714286	0	0	0.351794	0.107605	-0.238549	-0.129901	-0.515811	1.63147	0.973473	0.845482	1.40488	0.00962212	-0.0755132	-0.139178	-0.227306	0.771428	-0.0950492	0.520471	1	1	1	1	1	1
6-phosphogluconate	HMDB01316	0	0	0	0	0	NA	-1.16552	0.386656	0.501363	0.429544	0.846206	0.555484	1.00353	0.511689	-1.05642	0.211078	0.683026	0.437786	0.000198554	0.562323	3.18917e-05	0.00022315	0.000388599	0.00603462	1	1	1
7-hydroxycholesterol (alpha or beta)		0.0208333	0	0.0714286	0	0	0.478872	-0.15148	-0.0866814	0.0460801	0.105343	0.81676	0.819411	0.982978	0.937153	-0.41257	0.128728	-0.235103	-0.107685	0.87124	0.0546266	0.712304	1	1	1	1	1	1
7-methylguanine	HMDB00897	0	0	0	0	0	NA	1.24241	-0.481792	-0.310239	-0.57308	0.715877	0.972331	1.00233	0.946369	1.23376	-0.504081	-0.0303176	-0.978889	4.76438e-05	-0.530378	0.000105555	0.000144222	0.000144222	0.000209778	1	1	1
8,9-DiHETrE	HMDB02311	0	0	0	0	0	NA	1.01488	0.118182	-0.499064	-0.896125	0.791708	0.881738	0.649158	0.755691	1.11982	-0.10624	-0.515658	-0.894258	4.51731e-05	-0.608584	4.45156e-06	0.0374021	0.000144222	0.000585631	0.011063	0.303474	0.303474
8-hydroxyoctanoate	HMDB00711	0.0208333	0	0	0	0.0909091	0.329264	-0.793672	0.253223	0.369757	0.101832	0.638499	0.593653	0.617256	0.477162	-0.811994	0.341417	0.346511	0.192529	0.000575048	0.477548	0.000598503	0.00120608	0.0061599	0.00319912	1	1	1
9,10-DiHOME	HMDB04704	0.0416667	0	0	0	0.181818	0.0712705	-0.120071	0.281712	0.0724625	-0.552424	0.776807	0.843511	0.673243	0.935105	-0.320297	0.304147	0.225161	-0.564061	0.17277	-0.0699535	0.636601	1	1	1	0.199558	1	0.493088
acetylcarnitine	HMDB00201	0	0	0	0	0	NA	1.03038	-0.330577	-0.104269	-0.702199	0.562406	0.898314	1.65223	1.38878	1.05034	-0.549823	-0.0865826	-0.786542	0.00202159	-0.415679	0.00330099	0.00198083	0.00599324	0.0588428	1	1	1
acetylphosphate	HMDB01494	0	0	0	0	0	NA	-0.982081	0.296804	0.26866	0.538655	0.543938	0.462477	0.942754	0.560256	-0.995448	0.375267	0.404241	0.530339	2.94093e-05	0.582759	1.38679e-05	7.17907e-06	4.80741e-05	0.00255929	0.801259	1	1
aconitate [cis or trans]	HMDB00072	0.458333	0	0.714286	0.4	0.727273	0.000432379	0.0867419	-0.874514	-0.339019	-0.826484	1.12515	0.755898	0.972567	0.532335	0.0144267	-1.03171	-0.41028	-0.983937	0.0191545	-0.176456	0.230241	0.0112496	0.0535266	1	1	0.939932	0.939932
adenine	HMDB00034	0	0	0	0	0	NA	-0.303091	0.134368	-0.0459596	0.228966	0.88262	0.634698	0.592899	0.60266	-0.330828	0.156833	0.264047	0.290768	0.295002	0.15355	0.297423	0.628548	0.749821	1	1	1	1
adenosine	HMDB00050	0	0	0	0	0	NA	-0.939215	0.295985	0.34203	0.422336	0.509212	0.844744	1.11401	0.778012	-0.843377	0.0987183	-0.0631453	0.261423	0.000166366	0.502587	0.000272361	0.000339012	0.000144222	0.00458016	1	1	1
adenosine 2'-monophosphate (2'-AMP)	HMDB11617	0.0208333	0	0	0	0.0909091	0.329264	-0.874371	0.172586	0.25484	0.413258	1.14096	0.695065	1.07592	0.661205	-0.969082	0.038533	0.215653	0.421435	0.0191387	0.418767	0.0030536	0.127343	0.0436417	0.127343	0.801259	0.801259	0.809405
adenosine 3',5'-cyclic monophosphate (cAMP)	HMDB00058	0.395833	0.923077	0.142857	0.1	0.363636	4.97602e-05	-1.11006	-0.0397146	-0.375187	-0.47731	0.436015	0.458114	0.751652	0.431512	-1.03234	-0.0778171	-0.215463	-0.483262	0.00017735	0.363242	0.0111613	4.00832e-05	0.00982315	0.0395502	0.0997792	0.628744	0.628744
adenosine 3',5'-diphosphate	HMDB00061	0.458333	0.769231	0.357143	0.3	0.363636	0.0704501	-1.27233	-0.456312	-0.386984	-0.287365	0.414123	0.98552	0.922704	1.14293	-1.16911	-0.639441	-0.657937	-0.314051	0.0489272	0.343985	0.0166686	0.111105	0.219	0.0725727	1	1	1
adenosine 3'-monophosphate (3'-AMP)	HMDB03540	0.0208333	0	0.0714286	0	0	0.478872	-0.664986	0.271199	0.0328463	0.277382	0.628255	0.766341	0.531845	0.544254	-0.798008	0.4227	-0.0329701	0.184322	0.00442514	0.315408	0.0289852	0.0165169	0.00923985	0.0854496	0.777151	0.777151	0.777151
adenosine 5'-diphosphate (ADP)	HMDB01341	0.541667	0.769231	0.285714	0.6	0.545455	0.0879558	-1.28753	-0.339292	-0.536472	-0.604796	0.415106	0.745648	0.979376	0.87871	-1.09968	-0.550182	-0.667049	-0.950433	0.0141305	0.265385	0.0683003	0.00120608	0.410649	0.410649	0.951819	1	1
adenosine 5'-diphosphoribose (ADP-ribose)	HMDB01178	0.1875	0.0769231	0.142857	0.4	0.181818	0.241366	0.36065	-0.260816	-0.810327	-0.771146	1.0349	0.842673	0.920193	1.18697	0.331505	-0.0775935	-0.840452	-1.14912	0.0279378	-0.418935	0.00304059	0.428833	0.110143	0.127589	0.428833	0.428833	0.863267
adenosine 5'-monophosphate (AMP)	HMDB00045	0.0208333	0	0	0	0.0909091	0.329264	-0.723305	0.389005	0.332875	-0.129977	0.736659	0.364473	0.75769	0.730997	-0.675427	0.461424	-0.00947082	-0.158276	0.000449285	0.336462	0.0193739	0.00011666	0.176914	0.0126828	0.176914	0.628744	0.628744
adenylosuccinate	HMDB00536	0.604167	0.923077	0.428571	0.5	0.545455	0.0471441	-1.73572	-1.18958	-1.08285	-0.673506	0.605279	1.01841	1.14093	1.35503	-1.82786	-1.11574	-1.27047	-0.665692	0.119151	0.278242	0.0555044	0.381354	0.245721	0.522215	1	1	1
adipate	HMDB00448	0	0	0	0	0	NA	0.504878	-0.178039	-0.0749454	-0.301948	1.10888	0.587132	0.447961	0.599352	0.0568825	-0.112786	-0.293842	-0.150072	0.170321	-0.251574	0.0845496	0.772911	0.180706	0.772911	1	1	1
adipoylcarnitine		0	0	0	0	0	NA	-0.274134	0.250764	0.145216	-0.127192	1.02211	1.12467	1.09787	1.07681	-0.332272	0.179393	0.0249452	-0.143238	0.756167	0.0913438	0.536932	1	1	1	1	1	1
adrenate (22:4n6)	HMDB02226	0	0	0	0	0	NA	-0.148855	0.303614	0.113211	-0.313418	0.594286	0.691824	0.76781	0.748955	-0.1975	0.472648	0.0571049	-0.2028	0.126835	0.00684938	0.963148	0.381354	1	1	0.172045	1	1
alanine	HMDB00161	0	0	0	0	0	NA	-0.163992	0.00441697	0.159646	0.0430546	0.316323	0.320848	0.328227	0.233373	-0.00302957	-0.0174713	0.255508	0.0210586	0.127748	0.33983	0.0181199	0.931389	0.931389	0.106651	0.931389	0.931389	0.931389
alanylleucine	HMDB28691	0.145833	0.0769231	0.0714286	0.1	0.363636	0.14011	0.234068	-0.455361	-0.142355	-0.570124	0.630366	0.912002	1.0068	0.854582	0.0292692	-0.382921	-0.0803837	-0.345037	0.0967982	-0.193186	0.188313	0.153929	0.153929	1	1	1	1
allantoin	HMDB00462	0.125	0	0.0714286	0.1	0.363636	0.045828	1.72918	-0.770258	-0.639929	-1.54305	0.692506	1.13768	1.24046	1.22872	1.84101	-0.929584	-0.338616	-1.61231	6.92087e-06	-0.573046	2.07449e-05	1.13669e-05	7.61174e-05	8.39112e-05	0.253984	0.708831	0.253984
alpha-hydroxyisovalerate	HMDB00407	0.5	0.153846	0.5	0.6	0.818182	0.0112734	-0.311288	-0.658235	-0.61269	-1.08483	1.10104	1.02547	0.912764	0.679452	-0.505273	-1.07788	-1.11152	-1.17323	0.169961	-0.213005	0.146063	1	0.130526	1	1	1	1
alpha-hydroxyisovaleroyl carnitine*		0.0208333	0.0769231	0	0	0	0.431866	-0.588298	0.166931	0.289756	0.10039	0.477744	0.65136	1.19657	1.09149	-0.667029	0.0919002	0.408793	-0.0155531	0.0249496	0.346904	0.0157089	0.0237244	0.32852	0.088876	1	1	1
alpha-ketoglutarate	HMDB00208	0	0	0	0	0	NA	0.492521	-0.0347101	-0.202839	-0.353494	1.71471	0.693093	1.00843	0.729019	0.968778	0.19051	-0.336519	-0.295674	0.256153	-0.274649	0.0588685	0.772911	0.714728	0.832176	0.951819	0.951819	1
alpha-tocopherol	HMDB01893	0	0	0	0	0	NA	-0.618305	0.0858614	0.156982	0.478736	1.63145	0.923731	0.711228	0.728892	-0.203864	0.264662	0.217183	0.188109	0.4618	0.170224	0.247385	1	0.899785	1	1	1	1
anserine	HMDB00194	0.3125	0	0.428571	0.3	0.545455	0.0225694	0.191009	-0.414053	-0.562521	-1.03054	1.09572	1.25882	1.75373	1.2923	0.304455	-0.76492	-1.03484	-1.33945	0.0215791	-0.373965	0.00883513	0.383576	0.0772744	0.151643	0.263919	0.436617	0.383576
anthranilate	HMDB01123	0	0	0	0	0	NA	-0.142238	0.00444889	0.19521	-0.0150267	0.976125	0.753231	0.861377	0.998507	-0.0767348	-0.254409	0.0870527	0.0385942	0.867304	0.11498	0.436456	1	1	1	1	1	1
arabitol/xylitol		0	0	0	0	0	NA	-0.526057	0.133048	0.276743	0.200786	0.707898	0.454318	0.599295	0.579339	-0.569417	0.271943	0.152189	0.129513	0.0264785	0.387888	0.00644794	0.101874	0.0643953	0.0593252	1	1	1
arabonate/xylonate		0	0	0	0	0	NA	-0.125965	0.12898	-0.131283	0.10406	0.726102	0.875837	0.955717	0.916658	0.0123856	0.0801434	-0.109347	0.159374	0.829871	-0.0468228	0.751987	1	1	1	1	1	1
arachidate (20:0)	HMDB02212	0	0	0	0	0	NA	-0.221564	0.257989	0.185452	-0.235094	0.674397	0.631721	0.886315	0.720695	-0.377094	0.176226	0.215112	-0.435203	0.118907	0.115541	0.434205	0.289037	1	0.744838	0.289756	1	0.744838
arachidonate (20:4n6)	HMDB01043	0	0	0	0	0	NA	0.201472	0.12253	0.112067	-0.495929	0.627827	0.609322	0.669567	0.710411	0.186037	0.137542	0.189529	-0.448153	0.0690139	-0.178814	0.223973	1	0.0772744	1	0.166299	1	0.288005
arachidonoyl ethanolamide	HMDB04080	0	0	0	0	0	NA	0.511787	0.0583249	0.0332695	-0.709316	0.827123	0.8706	0.588672	0.606165	0.596787	0.108678	0.175799	-0.770856	0.00581868	-0.347971	0.0153701	0.303035	0.00719189	0.303035	0.105295	0.796094	0.105295
arginine	HMDB00517	0	0	0	0	0	NA	0.115569	-0.26306	0.410826	-0.175255	0.78499	0.3805	0.660799	0.875817	0.321079	-0.20481	0.582666	-0.0644291	0.0267695	0.0911754	0.537686	0.16577	0.558833	0.686817	0.686817	0.0435089	0.288005
argininosuccinate	HMDB00052	0	0	0	0	0	NA	-0.39637	0.110612	0.577336	-0.197192	0.67399	0.405339	0.471105	0.742312	-0.676873	0.0643238	0.492822	-0.195731	0.00799688	0.391032	0.00599419	0.127958	0.805922	0.0194569	0.805922	0.104064	0.0635922
ascorbate (Vitamin C)	HMDB00044	0	0	0	0	0	NA	-0.994951	0.10735	0.559551	0.530541	0.57211	0.622635	1.39813	1.06732	-1.10681	0.0455709	0.543038	0.452957	0.00044958	0.537564	8.14879e-05	0.00100507	0.000466319	0.0207191	0.73223	0.943171	0.972539
asparagine	HMDB00168	0	0	0	0	0	NA	-0.566135	0.0902478	0.434444	0.159259	0.649182	0.287315	0.488427	0.46037	-0.299036	0.0451933	0.425077	0.136268	0.000530161	0.586296	1.19375e-05	0.0235698	0.0237711	0.00101742	0.893146	0.0556358	0.228932
aspartate	HMDB00191	0	0	0	0	0	NA	-0.211219	0.0138583	0.22329	0.0289936	0.657441	0.558395	0.866587	0.895649	-0.144132	-0.0667511	-0.0980254	0.218236	0.693675	0.174659	0.235097	1	1	1	1	1	1
azelate (nonanedioate)	HMDB00784	0	0	0	0	0	NA	-0.639544	0.228065	0.313523	0.18054	0.678972	0.548812	0.474833	0.362881	-0.783372	0.24638	0.234672	0.169115	0.00279007	0.446669	0.0014603	0.0112496	0.0112496	0.0112496	1	1	1
azeloylcarnitine		0.333333	0.538462	0.214286	0.3	0.272727	0.309751	-1.28277	-0.217677	-0.196086	-0.215567	0.76057	1.08222	1.36471	1.03124	-1.52843	-0.586851	-0.458872	-0.616023	0.0166625	0.359368	0.0121221	0.0237244	0.0363681	0.143376	1	1	1
behenoyl sphingomyelin (d18:1/22:0)*		0	0	0	0	0	NA	-0.168516	0.152613	0.0509803	-0.041426	0.600766	0.5144	0.74857	0.624716	0.00805144	0.231092	0.174673	0.0245819	0.501484	0.0871892	0.555683	1	1	1	1	1	1
benzoate	HMDB01870	0.625	0.923077	0.5	0.5	0.545455	0.0776838	-1.23061	-0.528611	-0.736746	-0.792503	0.198158	1.019	0.983466	0.737193	-1.2782	-0.94697	-1.03917	-0.843906	0.250844	0.165115	0.262069	0.36564	0.837051	1	1	1	1
benzoylcarnitine*		0.229167	0.615385	0.0714286	0.1	0.0909091	0.00174624	-2.44853	-0.354511	0.298956	-0.0158297	0.846556	1.45534	1.43221	1.12563	-2.78138	-0.0934834	0.190964	-0.00102487	9.63981e-05	0.595335	8.07309e-06	0.00132055	0.000144222	0.000166074	1	1	1
benzyl alcohol glucuronide		0.583333	1	0.5	0.4	0.363636	0.00412026	-1.59039	-0.538536	-1.06434	-0.515725	0.367737	1.2138	1.32167	1.28661	-1.7655	-0.866407	-1.55058	-0.714689	0.0392727	0.145858	0.322565	0.0164837	0.204768	1	1	0.616323	1
beta-alanine	HMDB00056	0	0	0	0	0	NA	0.936335	-0.334757	-0.0701516	-0.616749	0.356236	0.733052	0.727948	0.608314	1.0333	-0.358736	-0.154457	-0.747805	2.6014e-05	-0.502082	0.00027689	6.9298e-05	1.92297e-05	0.00344735	0.688908	0.688908	0.253564
beta-carotene	HMDB02935,HMDB00561	0.5625	0.846154	0.285714	0.6	0.545455	0.0338821	-1.83162	-0.804575	-1.02601	-0.779744	0.915784	1.07021	1.28764	1.43048	-2.00051	-0.78936	-1.92414	-1.86162	0.038445	0.272459	0.0609975	0.0397092	0.175975	0.266383	1	1	1
beta-guanidinopropanoate	HMDB13222	0.354167	0.230769	0.428571	0.3	0.454545	0.611221	-0.85287	-1.21914	-0.00734453	-0.895232	1.3585	1.43542	1.74499	1.42341	-1.30314	-1.84884	0.359181	-1.21661	0.264546	0.148946	0.312315	1	1	1	1	0.335467	1
beta-hydroxyisovalerate	HMDB00754	0	0	0	0	0	NA	-0.546246	0.088603	0.500991	0.0773505	0.972759	0.645746	0.92159	0.730081	-0.627894	-0.110774	0.70964	0.111287	0.024543	0.417588	0.00314606	0.145514	0.32852	0.106651	0.978572	0.32852	0.32852
beta-hydroxyisovaleroylcarnitine		0	0	0	0	0	NA	-0.473521	0.169658	0.578842	-0.182532	0.752195	0.773177	1.00393	0.626943	-0.429902	-0.00749044	0.39886	-0.20517	0.0385822	0.290032	0.0455388	0.256722	0.623847	0.106651	0.49678	0.623847	0.256722
betaine	HMDB00043	0	0	0	0	0	NA	0.783358	0.0822538	-0.484444	-0.59007	0.532893	0.78044	0.676165	0.962398	0.661583	0.205527	-0.398609	-0.781339	0.000171228	-0.627617	1.80299e-06	0.0365997	0.00267212	7.34223e-05	0.173854	0.173854	0.863267
betaine aldehyde	HMDB01252	0	0	0	0	0	NA	-0.473674	0.148748	0.266404	0.128295	1.39805	0.771048	0.947734	0.877818	-0.698003	0.114702	-0.106246	0.0560544	0.324286	0.227714	0.119568	0.767152	0.826407	0.767152	1	1	1
bilirubin (Z,Z)	HMDB00054	0.583333	0.846154	0.714286	0.2	0.454545	0.00940029	-1.3186	-1.36122	0.39528	-0.774235	0.337195	0.661152	1.14872	1.0957	-1.29895	-1.53233	0.410634	-1.04362	0.00148447	0.453687	0.00120101	0.439765	0.439765	0.00235126	0.402158	0.00223938	0.1428
biliverdin	HMDB01008	0.0833333	0	0.214286	0.1	0	0.14719	1.19458	-0.924915	-0.0821534	-0.77064	0.79823	1.09292	1.11941	0.924445	1.35736	-1.37682	-0.0463133	-0.644412	0.000139617	-0.360659	0.0117942	0.000339012	0.000322097	0.0320961	0.726735	0.252383	0.303474
biopterin	HMDB00468	0	0	0	0	0	NA	-1.03611	0.567749	0.1999	0.320177	0.641338	0.337572	0.71936	0.648373	-1.164	0.561804	0.193384	0.297073	3.99757e-05	0.451947	0.00126115	1.79477e-05	0.000781205	0.000781205	0.777151	0.777151	0.809405
biotin	HMDB00030	0.166667	0.384615	0.142857	0.1	0	0.0711589	-1.00126	-0.0336043	-0.10226	0.305437	0.766782	0.84131	0.931527	0.59564	-0.848691	-0.168464	-0.0333044	0.379852	0.00423921	0.401194	0.00471224	0.033091	0.00177874	0.121315	0.844861	1	0.844861
butyrylcarnitine	HMDB02013	0.541667	0.230769	0.785714	0.5	0.636364	0.0308285	-0.293961	-1.16667	-0.921698	-1.11879	1.24358	1.22394	1.16172	0.995909	-0.191012	-1.63629	-1.43896	-1.29585	0.0852662	-0.190716	0.194135	0.0748041	0.360123	0.92631	1	0.935771	1
butyrylglycine	HMDB00808	0	0	0	0	0	NA	-0.714933	0.242747	0.263594	0.296339	0.710191	0.448489	0.756696	0.709369	-0.736294	0.221221	0.0568436	0.261943	0.00199174	0.403552	0.00445163	0.00251327	0.0156161	0.0156161	1	1	1
C-glycosyltryptophan		0.0416667	0.0769231	0	0.1	0	0.50418	-0.232364	0.1969	-0.159612	0.00303886	0.536001	0.358399	0.478799	0.675265	-0.21726	0.0805165	-0.245657	-0.00896576	0.0988266	0.0227377	0.878084	0.086859	1	1	1	0.208586	1
cadaverine	HMDB02322	0.4375	0.153846	0.5	0.5	0.636364	0.0937346	0.279937	-1.01598	-0.960796	-1.22599	1.18688	1.15525	1.46256	0.66263	0.404407	-1.60542	-1.47342	-1.57788	0.0054332	-0.378625	0.00796288	0.0197704	0.00554295	0.0483818	1	1	1
caprate (10:0)	HMDB00511	0	0	0	0	0	NA	0.319019	0.15685	0.0220524	-0.596696	0.680332	1.1868	0.920285	0.767566	0.504871	-0.0537989	-0.320834	-0.55899	0.0409952	-0.29385	0.0426437	0.659647	0.0356566	0.659647	0.329899	0.659647	0.457864
carboxyethyl-GABA	HMDB02201	0	0	0	0	0	NA	-0.507653	0.0987808	0.496613	0.0227661	0.517988	1.05525	1.148	1.04637	-0.463778	-0.071002	0.247468	-0.319151	0.0751865	0.33882	0.0184887	0.52379	1	0.0481441	1	1	1
carnitine	HMDB00062	0	0	0	0	0	NA	-0.152971	0.0412767	0.0999263	0.0374082	0.629924	0.460439	0.544875	0.501156	0.0595813	-0.0934974	-0.101487	0.00250742	0.921958	0.0820241	0.579418	1	1	1	1	1	1
carnosine	HMDB00033	0.104167	0	0	0.2	0.272727	0.0582568	1.59883	-0.417489	-0.68901	-1.34172	1.10756	1.21077	0.802889	0.450476	1.90741	-0.705965	-0.761097	-1.31278	7.08662e-06	-0.602745	5.80591e-06	0.000804056	4.80741e-06	0.000262223	0.053808	0.708831	0.0714002
catechol sulfate	HMDB59724	0.541667	0.692308	0.5	0.4	0.545455	0.552884	-0.166452	-0.647189	-0.748058	-0.751214	1.56745	0.891118	0.432335	0.525716	-0.959645	-0.978575	-0.945492	-0.957677	0.867277	-0.0474965	0.748534	1	1	1	1	1	1
chenodeoxycholate	HMDB00518	0.145833	0	0.142857	0.1	0.363636	0.086627	0.842829	-0.692935	-0.396275	-0.732396	1.10667	0.777523	1.10115	1.04546	0.752941	-0.665745	-0.594741	-0.906684	0.003896	-0.355943	0.0130297	0.00316597	0.00982315	0.168634	1	1	1
cholate	HMDB00619	0.0416667	0	0.142857	0	0	0.166862	1.17268	-0.293985	-0.298297	-1.02715	1.22482	0.994534	0.754666	1.03996	1.29838	-0.336667	-0.411464	-1.18017	0.000503873	-0.46486	0.000872228	0.0158163	0.00177874	0.0126828	0.154033	0.977098	0.154033
cholesterol	HMDB00067	0	0	0	0	0	NA	0.0633734	0.0727911	0.047404	-0.210634	0.469611	0.607202	0.558777	0.55563	0.095102	0.145582	0.19932	-0.261004	0.459195	-0.0774205	0.600952	1	1	1	1	1	1
choline	HMDB00097	0	0	0	0	0	NA	-0.209703	0.106986	0.163019	-0.0365325	0.484374	0.274766	0.245321	0.430204	-0.168783	0.0717775	0.115533	-0.018952	0.148277	0.247981	0.0892372	0.3047	1	0.25295	1	1	1
choline phosphate	HMDB01565	0	0	0	0	0	NA	-0.0353635	0.0104125	0.0740337	-0.0387625	0.776159	0.905379	0.693061	0.83873	-0.143552	-0.290946	0.234755	-0.196969	0.975861	0.0472158	0.749972	1	1	1	1	1	1
cis-urocanate		0	0	0	0	0	NA	0.440804	-0.560301	0.565181	-0.32164	1.11333	0.933904	1.23867	0.748007	0.344781	-0.791408	0.456128	-0.484611	0.00870896	0.0101618	0.945349	0.0237244	0.24639	0.831546	0.582955	0.0647646	0.171855
citrate	HMDB00094	0	0	0	0	0	NA	-0.38891	0.21045	0.171878	0.0355221	0.80514	0.731243	0.436407	0.908033	-0.114232	0.0669166	0.139286	-0.0306878	0.27561	0.198688	0.175797	0.628548	1	0.652768	1	1	1
citrulline	HMDB00904	0	0	0	0	0	NA	0.436717	-0.157728	-0.17867	-0.152949	0.557262	0.499736	0.325292	0.601177	0.454339	-0.216318	-0.129955	-0.0242075	0.0198886	-0.370653	0.00950427	0.0457496	0.14078	0.0247014	1	1	1
creatine	HMDB00064	0	0	0	0	0	NA	-0.0010512	-0.0514338	0.0929516	-0.017798	0.829234	0.468547	0.355276	0.421587	-0.0602374	-0.161207	0.11157	0.00308301	0.806333	0.0891542	0.546776	1	1	1	1	1	1
creatinine	HMDB00562	0	0	0	0	0	NA	0.47071	-0.392761	0.407013	-0.426428	0.997342	0.663831	0.737206	0.82024	0.453026	-0.594149	0.300964	-0.311879	0.00699021	-0.0133058	0.928479	0.0723825	0.102619	0.975772	0.868485	0.0286775	0.102619
cystathionine	HMDB00099	0	0	0	0	0	NA	-0.472898	-0.0445972	0.477444	0.181599	0.928324	0.684094	0.802528	0.623172	-0.507362	-0.107794	0.592579	0.386454	0.055505	0.399847	0.00486708	0.466536	0.466536	0.106651	0.634546	0.466536	0.634546
cysteamine	HMDB02991	0.145833	0.153846	0.0714286	0.2	0.181818	0.806384	-0.216201	-0.376605	-0.288502	-0.187355	1.11365	1.21161	0.865553	0.841843	0.116766	-0.369106	-0.109282	-0.220112	0.982559	-0.0172357	0.907436	1	1	1	1	1	1
cysteine	HMDB00574	0	0	0	0	0	NA	-0.695717	-0.0975	0.46781	0.521021	0.632417	0.398258	0.699113	0.67368	-0.754396	0.0168847	0.511141	0.628307	0.000176181	0.623294	2.22557e-06	0.0365997	0.00177874	0.00235126	0.053808	0.053808	0.863267
cysteine s-sulfate	HMDB00731	0	0	0	0	0	NA	-0.961827	0.389577	0.0859524	0.562741	0.727539	0.707335	0.972921	1.2795	-0.896281	0.279917	0.0962694	0.510805	0.000375035	0.411412	0.00367182	0.000162726	0.00353345	0.0164676	0.935771	0.935771	0.935771
cysteine sulfinic acid	HMDB00996	0	0	0	0	0	NA	-0.194791	-0.225369	0.0580306	0.464286	0.718668	0.387553	0.891068	0.672772	0.0914039	-0.198317	0.202495	0.360049	0.0898979	0.22558	0.123167	1	0.595607	1	0.0541338	0.766129	1
cysteinylglycine	HMDB00078	0	0	0	0	0	NA	-0.010847	-0.138608	-0.0592817	0.243121	0.965736	0.616314	0.397721	0.787993	0.290386	-0.259913	-0.136743	0.187895	0.651848	0.0230184	0.87659	1	1	1	1	1	1
cystine	HMDB00192	0	0	0	0	0	NA	-0.291768	-0.0468393	-0.0668501	0.465204	0.798951	0.444795	0.781017	0.698773	-0.129051	-0.0579885	-0.248954	0.488574	0.108684	0.150293	0.307908	1	0.230548	1	0.230548	1	0.457864
cytidine	HMDB00089	0.3125	0.384615	0.357143	0.3	0.181818	0.722919	-0.74597	-0.70938	-0.3356	-0.163094	1.28685	0.774666	0.889589	1.01663	-1.07227	-0.592189	-0.306631	-0.00138791	0.285802	0.25309	0.0826308	1	0.99356	0.99356	0.99356	0.99356	1
cytidine 3'-monophosphate (3'-CMP)		0	0	0	0	0	NA	-0.335683	0.0846185	0.245397	0.0659316	0.908101	0.670784	0.691991	0.656228	-0.0545808	0.000400831	0.383021	0.262694	0.304066	0.271168	0.0622817	1	1	0.399575	1	1	1
cytidine 5'-diphosphocholine	HMDB01413	0.354167	0.692308	0.357143	0.1	0.181818	0.0131466	-1.00328	-0.674363	-0.36933	0.153388	0.902033	0.882521	0.936883	1.00078	-1.20097	-0.46481	-0.396373	0.396758	0.0272621	0.368182	0.0100313	0.669071	0.0436417	0.287282	0.287282	0.669071	0.669071
cytidine 5'-monophosphate (5'-CMP)	HMDB00095	0.0416667	0	0	0.2	0	0.0474715	-1.505	0.312987	0.312004	0.698745	0.942702	0.647973	1.12529	0.901501	-1.5232	0.416805	0.275743	0.992303	3.70019e-05	0.549298	5.27248e-05	4.00832e-05	7.61174e-05	0.00255929	0.447648	0.931394	0.698738
cytidine-5'-diphosphoethanolamine	HMDB01564	0.354167	0.846154	0.142857	0.1	0.272727	0.000202197	-2.23829	-0.780512	-0.467852	-0.240672	0.972551	0.908854	0.924602	1.02839	-2.42168	-0.628768	-0.751963	-0.43116	0.000419719	0.53049	0.000105134	0.00407771	0.00130281	0.00169571	0.73223	1	1
cytosine	HMDB00630	0.291667	0	0.5	0.5	0.181818	0.0115252	0.488629	-0.746055	-0.660713	-0.453203	1.26661	0.69282	0.792235	1.04164	0.119656	-1.03441	-0.962374	-0.846239	0.0155525	-0.348532	0.0151943	0.0198202	0.14078	0.0604773	1	1	1
decanoylcarnitine	HMDB00651	0.5625	0.692308	0.428571	0.6	0.545455	0.576433	-0.873088	-0.728439	-0.827998	-0.709995	0.84115	0.785422	1.10525	0.826717	-1.06301	-0.585502	-1.20196	-0.956624	0.897209	-0.0117899	0.936609	1	1	1	1	1	1
dehydroascorbate	HMDB01264	0	0	0	0	0	NA	-0.15272	0.237949	0.0651247	-0.181562	0.692175	0.669686	0.645046	1.23808	-0.240068	0.266102	-0.0926385	0.0239049	0.578544	0.0495738	0.73792	0.844513	1	1	1	1	1
dehydroisoandrosterone sulfate (DHEA-S)	HMDB01032	0.4375	0.461538	0.714286	0.1	0.363636	0.0260118	-0.444963	-1.20901	0.18356	-0.617356	1.46617	0.49542	1.40505	0.857209	-1.17791	-1.23842	0.0194255	-0.559717	0.0615004	0.206941	0.158166	0.563009	0.954685	0.567859	0.329899	0.111272	0.563009
deoxycarnitine	HMDB01161	0	0	0	0	0	NA	0.614362	-0.234144	0.0743261	-0.495633	0.951618	0.573428	0.716055	1.13821	0.856379	-0.156647	0.0268248	-0.367099	0.00980896	-0.284249	0.0502272	0.0198202	0.0535266	0.353175	0.569362	0.569362	0.396353
diglycerol		0.4375	0	0.571429	0.5	0.727273	0.00177985	0.761157	-0.843828	-1.16782	-1.39357	1.1214	0.896802	0.502094	0.292678	0.899381	-1.32166	-1.31649	-1.32435	4.45366e-05	-0.602409	5.89463e-06	0.00103458	1.92297e-05	0.000262223	0.801259	0.93571	0.93571
dihomo-linoleate (20:2n6)	HMDB05060	0.0208333	0	0.0714286	0	0	0.478872	-0.389357	0.138707	0.331074	-0.158616	0.502755	0.891784	0.693899	0.596633	-0.220017	0.202896	0.363234	-0.136739	0.0392505	0.272684	0.0607764	0.086859	0.662271	0.151643	0.596865	0.752095	0.596865
dihomo-linolenate (20:3n3 or n6)	HMDB02925	0	0	0	0	0	NA	0.00834488	0.196514	0.0508756	-0.306222	0.71521	0.950616	0.516243	0.67058	0.128204	0.0250812	0.100134	-0.310485	0.402495	-0.066192	0.65488	1	1	1	0.827967	1	0.686796
dihydrobiopterin	HMDB00038	0	0	0	0	0	NA	-0.82341	0.362422	0.138577	0.385878	0.840231	0.476894	0.948147	0.542298	-0.926682	0.472197	0.393651	0.393825	0.00117293	0.423876	0.00268005	0.000541422	0.00267212	0.0588428	1	1	1
dimethylarginine (SDMA + ADMA)	HMDB01539	0	0	0	0	0	NA	-0.621235	0.18635	0.483824	0.0571731	0.707104	0.476807	0.574795	0.347919	-0.711247	0.228657	0.415481	0.159172	0.00154475	0.493155	0.000368997	0.00937467	0.0193098	0.00687023	0.520056	0.520056	0.520056
dimethylglycine	HMDB00092	0	0	0	0	0	NA	0.935873	-0.188497	-0.366003	-0.533398	0.533827	0.713546	0.796581	1.23123	0.870159	-0.223903	-0.0507456	-0.455505	0.000249481	-0.548231	5.48904e-05	0.000451185	0.0047946	0.000314667	1	1	1
docosadienoate (22:2n6)	HMDB61714	0	0	0	0	0	NA	-0.399787	0.298589	0.356393	-0.231541	0.433553	0.664786	0.800614	0.593927	-0.472496	0.149418	0.607332	-0.421891	0.0186071	0.256739	0.0781513	0.0467753	1	0.127589	0.231805	1	0.231805
docosahexaenoate (DHA; 22:6n3)	HMDB02183	0	0	0	0	0	NA	-0.0367098	0.183325	0.0896685	-0.271455	0.476474	0.630587	0.807334	0.726369	-0.203564	0.0914999	0.175185	-0.0229057	0.45498	-0.0242535	0.870024	1	1	1	0.720423	1	1
docosapentaenoate (n3 DPA; 22:5n3)	HMDB01976	0	0	0	0	0	NA	-0.349894	0.500466	0.212587	-0.416708	0.793435	0.796936	0.746703	0.678997	-0.190725	0.489495	0.0473643	-0.283534	0.0146643	0.0366049	0.804905	0.0457496	0.777151	0.777151	0.0372998	0.777151	0.288005
docosapentaenoate (n6 DPA; 22:5n6)	HMDB01976	0.0416667	0.0769231	0.0714286	0	0	0.652994	0.100761	0.229308	-0.164737	-0.530275	1.03089	0.831113	0.620163	1.05178	0.342854	0.358089	-0.0831149	-0.405357	0.19349	-0.23097	0.114229	1	0.749821	1	0.395878	1	1
docosatrienoate (22:3n3)	HMDB02823	0.104167	0.153846	0.142857	0	0.0909091	0.625453	-0.113142	-0.0688302	0.274615	-0.53432	0.686384	0.948711	0.944352	0.618978	0.0320756	-0.19377	0.789879	-0.535135	0.227698	0.00915122	0.950777	1	0.591706	0.851788	0.732956	1	0.591706
dodecanedioate	HMDB00623	0	0	0	0	0	NA	-0.606199	0.393894	-0.0517204	0.262116	1.07061	0.637447	0.586807	0.700708	-0.537403	0.48851	-0.118913	0.0784885	0.0307183	0.164048	0.265207	0.0397092	0.27375	0.558629	0.773359	0.433375	0.773359
dopamine sulfate (2)		0.0416667	0	0.0714286	0	0.0909091	0.576872	-1.13287	0.377454	0.551764	0.0587106	0.957431	1.5348	1.38049	1.51838	-0.85889	0.96356	0.909879	0.409928	0.0511664	0.326749	0.023407	0.100526	0.535533	0.100526	1	1	1
eicosapentaenoate (EPA; 20:5n3)	HMDB01999	0	0	0	0	0	NA	-0.257112	0.293702	0.413212	-0.44559	0.556624	0.921161	0.857993	0.601054	-0.107275	0.292529	0.192539	-0.50383	0.042333	0.112173	0.447811	0.422257	0.783625	0.353175	0.192123	0.88588	0.0763107
eicosenoate (20:1)	HMDB02231	0	0	0	0	0	NA	-0.481656	0.471867	0.300052	-0.304103	0.501292	0.666857	0.582557	0.790592	-0.375111	0.679288	0.376162	-0.215983	0.00205217	0.257525	0.0772119	0.0049386	0.662271	0.032367	0.0608301	0.662271	0.216004
ergothioneine	HMDB03045	0	0	0	0	0	NA	-1.58819	0.27195	0.975839	0.643702	1.55627	0.946585	0.557699	0.739915	-1.26101	0.466074	1.06082	0.458561	0.000173018	0.629862	1.61413e-06	0.00502096	0.00200309	0.00101742	0.628744	0.0780479	0.628744
erucate (22:1n9)	HMDB02068	0	0	0	0	0	NA	-0.279493	0.270389	0.210029	-0.204757	0.606948	0.632031	0.766694	0.645596	-0.200314	0.227219	0.228955	-0.27804	0.0659311	0.157985	0.283517	0.198924	1	0.329899	0.329899	1	0.343398
erythronate*	HMDB00613	0	0	0	0	0	NA	-0.324266	0.0943151	0.227332	0.0565205	0.699964	0.502714	0.639324	0.645256	-0.495991	0.167619	0.105372	0.232311	0.0712533	0.326075	0.0237111	0.152811	0.219	0.210792	1	1	1
ethanolamine	HMDB00149	0.104167	0	0.142857	0.1	0.181818	0.484605	0.00340867	-0.201011	0.0713735	-0.393669	0.665703	0.707519	1.17307	0.257102	-0.0805196	-0.412369	-0.0997045	-0.360795	0.618871	-0.088256	0.550839	1	1	1	1	1	1
ethylmalonate	HMDB00622	0	0	0	0	0	NA	0.0939322	-0.264138	0.100517	0.133785	1.00827	1.14292	1.17923	0.743593	-0.124734	-0.309111	0.102213	-0.10743	0.681676	0.110376	0.455162	1	1	1	1	1	1
flavin adenine dinucleotide (FAD)	HMDB01248	0	0	0	0	0	NA	-0.631641	0.370582	0.118314	0.167278	0.698013	0.336946	0.437835	0.517384	-0.541495	0.439638	0.0447445	0.336858	0.00120912	0.307885	0.0332643	0.00120608	0.0241372	0.0395502	1	0.192988	1
flavin mononucleotide (FMN)	HMDB01520	0	0	0	0	0	NA	-0.179693	0.0734526	0.114592	0.0147047	0.714142	0.69105	0.613205	0.452289	-0.138838	0.146396	0.0614459	0.11547	0.826712	0.0727606	0.623098	1	1	1	1	1	1
formiminoglutamate		0.0625	0.153846	0	0	0.0909091	0.307672	-0.177827	-0.0801489	0.277973	-0.428716	1.54506	0.967277	1.83142	1.02234	-0.743975	-0.307053	0.0140117	-0.686489	0.702358	0.0696728	0.637958	1	1	1	1	1	1
fructose	HMDB00660	0	0	0	0	0	NA	-0.688759	0.116474	0.409288	0.293668	0.81131	0.441183	0.888114	0.709196	-0.677073	-0.000756686	0.144728	0.0806586	0.00203594	0.493829	0.000361184	0.00611657	0.00769988	0.0129713	1	1	1
fructose-6-phosphate	HMDB00124	0.3125	0.692308	0.142857	0.1	0.272727	0.00512108	-1.8107	-0.191548	-0.0771937	-0.417092	0.652223	0.578747	1.1364	0.796806	-1.81385	0.00426097	-0.293419	-0.150525	8.1028e-05	0.524595	0.000129448	1.79477e-05	0.00108567	0.00188101	1	1	1
fumarate	HMDB00134	0	0	0	0	0	NA	-0.218337	0.289361	0.0120373	-0.121186	0.444846	0.506853	0.645161	0.646275	-0.32893	0.293326	-0.102342	-0.085192	0.13886	0.0713009	0.630105	0.174617	1	1	0.670263	0.849994	1
furosemide	HMDB01933	0.645833	0.923077	0.714286	0.3	0.545455	0.0156781	-1.79444	-1.32835	-0.738186	-1.14676	0.83724	1.03712	1.60752	1.50804	-1.98557	-1.73374	-1.03296	-1.58635	0.405078	0.243658	0.0951424	1	0.885117	0.885117	1	1	1
galactonate	HMDB00565	0.208333	0.0769231	0.142857	0.3	0.363636	0.278909	-0.101105	0.0322538	-0.4442	-0.865819	1.26538	0.964923	1.18817	0.95253	-0.0377127	0.190093	-0.972087	-0.866281	0.252816	-0.200709	0.171354	1	1	1	0.199558	1	1
galactose 1-phosphate	HMDB00645	0.395833	0.692308	0.357143	0.2	0.272727	0.0667799	-2.28968	-0.476299	-0.475808	-0.28878	0.747507	1.34476	1.1939	0.811411	-2.31897	-0.386098	-0.421793	-0.263773	0.000169992	0.5155	0.000177123	0.00211065	3.36519e-05	0.00121496	1	1	1
gamma-aminobutyrate (GABA)	HMDB00112	0.0208333	0.0769231	0	0	0	0.431866	-1.02906	0.48619	0.280274	0.176679	0.807616	0.344876	0.346893	0.353804	-1.27974	0.538945	0.307584	0.334927	1.37438e-05	0.454249	0.00118216	4.18779e-06	0.000624964	0.000393334	0.321625	0.344171	0.557264
gamma-carboxyglutamate	HMDB41900	0	0	0	0	0	NA	0.282584	-0.0285342	0.111894	-0.399369	0.405911	0.34818	0.337002	0.773039	0.20636	-0.0132326	0.023152	-0.349091	0.0783404	-0.218675	0.135378	0.225959	0.237242	0.788464	0.788464	0.788464	0.788464
gamma-glutamyl-2-aminobutyrate		0	0	0	0	0	NA	-0.815736	0.281631	0.596546	0.0632982	0.872763	0.580217	0.519657	0.481805	-0.520376	0.0954851	0.571283	0.0327325	0.000102976	0.579839	1.56736e-05	0.00165069	0.0061599	0.000314667	0.434242	0.344171	0.0724662
gamma-glutamyl-epsilon-lysine	HMDB03869	0	0	0	0	0	NA	-0.463595	-0.196261	0.447922	0.39047	0.843525	0.546622	0.906851	0.782771	-0.349215	-0.249058	0.512706	0.170763	0.0175194	0.44841	0.00139173	1	0.14078	0.0593252	0.197939	0.13008	1
gamma-glutamylalanine	HMDB29142	0	0	0	0	0	NA	-0.828946	0.101417	0.381158	0.504079	1.15597	0.576833	0.634091	0.620286	-0.945698	0.0420437	0.381642	0.573128	0.000917818	0.532736	9.70247e-05	0.00754327	0.00424014	0.00754327	0.49678	0.623847	0.704504
gamma-glutamylglutamate	HMDB11737	0.0416667	0.153846	0	0	0	0.131707	-0.867387	-0.0322636	0.456564	0.385859	1.02863	0.817662	0.968434	0.773667	-0.935674	0.0145465	0.63553	0.513919	0.00277415	0.512525	0.000195885	0.032367	0.00554295	0.032367	0.60653	0.60653	0.756444
gamma-glutamylglutamine	HMDB11738	0	0	0	0	0	NA	-1.08143	0.196603	0.435841	0.631618	1.05409	0.503363	0.722474	0.647921	-1.32813	0.142733	0.109785	0.689458	0.00023865	0.540259	7.38394e-05	0.00120608	0.00120608	0.00344735	0.402158	0.852334	0.852334
gamma-glutamylglycine	HMDB11667	0	0	0	0	0	NA	-0.338812	0.0813219	-0.0374148	0.330927	0.732065	0.5401	0.34838	0.346333	-0.219813	0.103172	-0.106817	0.293842	0.026501	0.202955	0.166513	0.381708	0.0530883	0.74231	0.381708	0.74231	0.147399
gamma-glutamylhistidine		0	0	0	0	0	NA	-0.144306	-0.111826	0.446361	-0.0929149	1.10998	0.55231	1.5971	0.480749	-0.329026	-0.238499	0.0891374	-0.130824	0.378824	0.235798	0.106649	1	1	0.69038	1	1	1
gamma-glutamylisoleucine*	HMDB11170	0	0	0	0	0	NA	-0.661763	0.141647	0.425482	0.215004	0.569374	0.657346	0.634684	0.643893	-0.547628	0.0653066	0.326211	0.405927	0.0014765	0.510953	0.000206509	0.00937467	0.00994173	0.00383894	0.935771	0.935771	0.935771
gamma-glutamylleucine	HMDB11171	0	0	0	0	0	NA	-0.494431	0.107694	0.180565	0.283113	0.736843	0.34604	0.52308	0.432757	-0.298849	0.156348	0.0423882	0.306803	0.0219662	0.364982	0.0107513	0.0723825	0.0356566	0.168634	1	1	1
gamma-glutamylmethionine	HMDB29155	0.0208333	0.0769231	0	0	0	0.431866	-1.26925	0.128126	0.67009	0.554453	0.76869	0.70824	0.57915	0.611743	-1.20134	0.207628	0.665363	0.413167	1.88401e-05	0.683591	8.5663e-08	0.000202211	0.000144222	0.000166074	0.331187	0.192988	0.557264
gamma-glutamylphenylalanine	HMDB00594	0	0	0	0	0	NA	-0.562449	0.179558	0.25495	0.204411	0.810708	0.516161	0.523501	0.504299	-0.263224	0.108129	0.112521	0.352454	0.0155775	0.381151	0.00752191	0.0335765	0.0604773	0.0604773	1	1	1
gamma-glutamylthreonine*	HMDB29159	0	0	0	0	0	NA	-0.960348	0.479337	0.301167	0.251104	0.635045	0.729828	0.822893	0.625657	-0.978873	0.657008	0.139904	0.220594	0.000184159	0.460312	0.000994809	0.000776237	0.000668231	0.000971972	0.73223	1	1
gamma-glutamyltyrosine	HMDB11741	0.1875	0.461538	0	0.1	0.181818	0.0173813	-1.02467	0.159179	-0.270531	0.0465956	0.506289	0.674079	1.03966	1.05691	-0.951804	0.254073	-0.348406	0.12371	0.0026958	0.276838	0.0567996	0.447512	0.0442402	0.266383	1	0.325032	1
gamma-glutamylvaline	HMDB11172	0.0208333	0.0769231	0	0	0	0.431866	-0.632409	0.225816	-0.0575934	0.279277	0.90353	0.472996	1.36212	0.522207	-0.318588	0.402034	0.331177	0.135329	0.027022	0.348083	0.0153348	0.0237244	0.0770829	0.229826	1	1	1
gamma-tocopherol/beta-tocopherol		0	0	0	0	0	NA	-0.335104	-0.240546	0.709133	0.0575152	0.955033	0.857985	1.06029	0.954365	-0.429928	-0.284522	0.90078	0.32336	0.0650668	0.347073	0.015655	1	1	0.0882641	1	0.110077	0.52847
glucarate (saccharate)	HMDB00663	0.375	0.923077	0.142857	0.2	0.181818	4.15873e-05	-2.1785	0.363395	-0.733266	-0.750891	0.622257	1.37314	1.17647	0.801009	-2.04901	0.178798	-0.869084	-0.734366	1.68527e-05	0.370147	0.00961009	1.19651e-06	0.000388599	0.0164676	0.115274	0.168255	0.91769
gluconate	HMDB00625	0	0	0	0	0	NA	-0.16069	0.155327	-0.0134653	0.00445948	1.34796	0.760016	0.973432	0.74891	0.173723	0.199293	0.0626359	-0.361894	0.968389	-0.00157199	0.991539	1	1	1	1	1	1
glucosamine-6-phosphate	HMDB01254	0.125	0.230769	0.0714286	0	0.181818	0.32727	-1.23462	0.162202	0.245617	-0.182559	0.582485	0.399583	1.16896	0.643012	-1.32675	0.153357	0.472083	-0.247696	9.78847e-05	0.488327	0.000429607	1.13669e-05	0.00461912	0.00785269	0.253984	0.584845	0.446047
glucose	HMDB00122	0	0	0	0	0	NA	-0.644467	0.112034	0.39266	0.26209	0.935856	0.657598	0.426234	0.449859	-0.37637	0.225776	0.42193	0.155622	0.00430943	0.49978	0.000298397	0.0888837	0.019474	0.00282152	1	0.935771	1
glucose 6-phosphate	HMDB01401	0.145833	0.153846	0.142857	0	0.272727	0.370991	-1.55886	0.219343	0.309605	-0.0376083	0.851678	0.449926	0.970765	0.588172	-1.56971	0.306877	0.366909	-0.148618	1.67451e-05	0.547445	5.65379e-05	1.13669e-05	0.000180278	0.000314667	0.360211	0.796094	0.563241
glucuronate	HMDB00127	0	0	0	0	0	NA	-1.00494	0.0489543	0.327004	0.82808	0.538847	1.23946	0.909609	0.990971	-0.899241	0.151977	-0.0616619	0.741526	0.000286468	0.53981	7.50667e-05	0.057906	5.7689e-05	0.000585631	0.49678	0.708831	0.49678
glucuronate 1-phosphate*	HMDB03976	0.166667	0.461538	0.0714286	0	0.0909091	0.00927645	-1.50947	-0.00154166	-0.0349611	0.56868	0.691531	1.19118	1.46727	1.03923	-1.4969	-0.114642	-0.491017	0.399009	0.000283933	0.470418	0.00074089	0.00209439	9.13409e-05	0.0320961	0.520056	0.88588	0.520056
glutamate	HMDB00148	0	0	0	0	0	NA	-0.593464	0.123432	0.289621	0.28098	0.482526	0.411941	0.579527	0.447029	-0.60326	0.0915998	0.134724	0.361606	0.000193473	0.553565	4.48221e-05	0.000776237	0.000322097	0.00188101	1	1	1
glutamate, gamma-methyl ester		0	0	0	0	0	NA	-0.645644	0.227421	0.525553	-0.00418573	0.540025	0.481303	0.659927	0.410906	-0.626044	0.159003	0.358668	0.0269687	0.000198019	0.508651	0.000223011	0.000776237	0.0155792	0.000702757	0.404353	0.584845	0.216004
glutamine	HMDB00641	0	0	0	0	0	NA	-0.748577	0.203555	0.331953	0.323836	0.457033	0.291101	0.500395	0.396781	-0.606342	0.205083	0.342381	0.21904	9.96671e-06	0.64154	8.94903e-07	7.17907e-06	1.60247e-05	8.39112e-05	1	1	1
glutarate (pentanedioate)	HMDB00661	0	0	0	0	0	NA	-0.585417	0.258207	0.22469	0.158966	1.04598	0.396761	0.638337	0.994955	-0.915934	0.331189	0.277238	0.245278	0.0535174	0.2742	0.0593003	0.0548996	0.288099	0.210792	1	1	1
glutarylcarnitine (C5)	HMDB13130	0	0	0	0	0	NA	-0.450739	0.0438577	0.434805	0.0815955	0.693739	0.715432	0.929033	0.708923	-0.321384	0.272823	0.539323	0.069298	0.10005	0.32776	0.022957	0.341322	0.422456	0.181972	1	1	1
glutathione, reduced (GSH)	HMDB00125	0.520833	0.307692	0.714286	0.5	0.545455	0.211408	-1.03769	-1.12283	-0.241962	-0.48238	0.912469	0.675921	1.48569	1.43891	-1.37334	-1.48549	-0.927484	-1.39723	0.478751	0.164273	0.264544	1	1	1	1	1	1
glycerate	HMDB00139	0	0	0	0	0	NA	-0.793369	0.268579	0.388987	0.242165	0.446821	0.243724	0.359505	0.550511	-0.863795	0.225026	0.351242	-0.0306521	8.62192e-06	0.610886	4.00313e-06	7.17907e-06	0.000214731	3.4963e-05	0.534172	0.534172	0.520056
glycerol	HMDB00131	0	0	0	0	0	NA	-0.241353	0.275167	0.42238	-0.44896	0.325151	0.640149	0.588118	0.582491	-0.170363	0.450835	0.580363	-0.508009	0.00106622	0.23389	0.109598	0.0207191	0.988066	0.0207191	0.02049	0.988066	0.02049
glycerol 2-phosphate	HMDB02520	0.3125	0.846154	0.142857	0.1	0.0909091	2.85321e-05	-1.08512	-0.0310417	-0.232297	-0.323437	0.480436	0.859158	0.764988	0.997868	-1.02159	-0.0135584	-0.403653	-0.520592	0.00830121	0.313556	0.029994	0.00611657	0.32852	0.0258989	1	1	1
glycerol 3-phosphate	HMDB00126	0	0	0	0	0	NA	-1.96072	0.825697	0.346837	0.951021	1.30517	0.619307	1.20323	0.461552	-1.91441	0.947983	0.562991	0.934666	1.04647e-05	0.470979	0.000728665	4.18779e-06	1.60247e-05	0.00188101	0.850813	0.462243	0.462243
glycerophosphoethanolamine	HMDB00114	0	0	0	0	0	NA	-0.328391	0.326771	0.173002	-0.185066	0.632724	0.505021	0.923935	0.713504	-0.204505	0.430493	0.453255	0.125736	0.0384256	0.187123	0.202828	0.0198202	1	0.590078	0.329899	1	0.669071
glycerophosphoglycerol		0	0	0	0	0	NA	0.181485	0.0381641	0.0602309	-0.31781	0.566501	0.937293	0.754442	0.683692	0.184547	-0.146176	0.0877319	-0.281301	0.359613	-0.143669	0.32996	1	0.492779	1	1	1	1
glycerophosphoinositol*		0	0	0	0	0	NA	-0.783293	0.312194	0.295746	0.259512	0.871952	0.713947	0.944631	0.605069	-0.558878	0.31897	0.361132	-0.0810918	0.0193607	0.371663	0.00929564	0.0397092	0.102619	0.0401201	1	1	1
glycerophosphorylcholine (GPC)	HMDB00086	0	0	0	0	0	NA	-0.326838	0.318747	0.154593	-0.159954	0.548312	0.618867	0.652345	0.677594	-0.301375	0.511513	0.442035	-0.174329	0.0466836	0.126433	0.391828	0.0467753	1	0.460253	0.253581	1	1
glycine	HMDB00123	0	0	0	0	0	NA	-0.379911	0.0626832	0.0964391	0.281535	0.377886	0.584168	0.403448	0.502717	-0.317318	0.109909	0.0316412	0.366899	0.00979	0.403215	0.00448807	0.0773015	0.0233688	0.0401201	0.874433	0.931394	0.874433
glycochenodeoxycholate	HMDB00637	0	0	0	0	0	NA	-0.407684	0.185481	0.219006	0.0466445	1.1679	0.994859	0.874154	1.23312	-0.454663	0.345168	0.294239	-0.042664	0.278552	0.18774	0.201315	0.325527	1	0.931048	1	1	1
glycochenodeoxycholate sulfate		0.104167	0.0769231	0.214286	0	0.0909091	0.375543	-0.284159	-0.556007	0.180528	-0.340004	1.59485	1.08922	1.09022	1.1778	-0.361352	-0.498859	-0.0516124	-0.223815	0.558384	0.13244	0.369534	1	1	1	1	1	1
glycocholate	HMDB00138	0	0	0	0	0	NA	-0.0226781	0.13058	0.122282	-0.250557	1.15119	1.46757	0.79254	1.08441	-0.0490526	0.368989	0.164202	-0.497109	0.542025	-0.044521	0.76382	1	1	1	1	1	1
glycocholenate sulfate*		0.0208333	0	0	0	0.0909091	0.329264	-0.98662	-0.10985	0.82756	0.398999	0.8571	0.920631	0.860601	0.986279	-0.952802	-0.15271	0.998639	0.46419	0.000826794	0.590282	1.00608e-05	0.101874	0.00599324	0.00282152	0.404353	0.101874	0.404353
glycodeoxycholate	HMDB00631	0.270833	0.923077	0.0714286	0	0	2.08528e-08	-1.53717	-0.138615	0.224823	-0.112364	0.36213	1.03579	1.06009	1.39511	-1.68358	-0.0961267	0.180307	-0.0469702	0.000216144	0.550252	5.08538e-05	0.000451185	0.00785852	0.000125867	1	1	1
glycodeoxycholate sulfate		0.291667	0.692308	0.357143	0	0	0.000268526	-1.75431	-0.625691	0.443164	-0.200484	0.859062	1.28327	1.24919	1.31913	-2.09098	-0.32894	0.559263	-0.102909	0.000832345	0.584218	1.30388e-05	0.0773015	0.0124272	0.000472001	0.50241	0.167733	0.50241
glycohyocholate		0.291667	0.153846	0.357143	0.4	0.272727	0.557415	-0.0275756	-0.426465	-0.861736	-0.450345	1.05903	1.20635	0.899734	0.911406	-0.136175	-0.736605	-1.23033	-0.323928	0.139169	-0.324953	0.0242253	0.935771	0.931389	0.0882641	1	0.935771	0.931389
glycohyodeoxycholate		0.479167	0.384615	0.5	0.5	0.545455	0.872945	-0.215235	-1.09784	-0.763643	-1.01872	1.1937	0.625005	0.844433	1.19603	-0.114645	-1.11197	-0.860509	-1.38179	0.114504	-0.197902	0.177548	0.115952	0.52807	0.92631	1	1	1
glycolithocholate	HMDB00698	0.604167	1	0.571429	0.4	0.363636	0.0046711	-1.97127	-1.01194	-1.04935	-0.625424	0.156517	1.19873	1.20499	1.50828	-1.92786	-1.82258	-1.2911	-0.478291	0.213456	0.207166	0.157705	0.639293	0.180706	1	1	1	1
glycolithocholate sulfate*	HMDB02639	0.1875	0.692308	0	0	0	1.50395e-06	-2.37349	-0.222988	0.625807	0.473637	1.01282	1.07427	0.749366	1.41744	-2.45903	0.163343	0.53279	0.739295	1.54505e-05	0.681401	9.77146e-08	0.00011666	0.000120185	0.000209778	0.268105	0.145211	1
glycosyl-N-palmitoyl-sphingosine		0	0	0	0	0	NA	-0.223167	0.20025	0.0746717	-0.0590041	1.01911	0.559491	0.577328	0.725452	0.0143759	0.160638	0.217915	-0.0408493	0.676949	0.0497984	0.736775	1	1	1	1	1	1
glycosyl-N-stearoyl-sphingosine		0.0208333	0.0769231	0	0	0	0.431866	-0.934212	0.458872	0.346699	0.0444178	1.10024	0.656733	0.560068	0.628014	-1.10867	0.513566	0.362915	-0.0264005	0.00277089	0.333655	0.0204742	0.0092293	0.0616663	0.0401201	0.224604	0.471586	0.303474
glycoursodeoxycholate	HMDB00708	0.0208333	0.0769231	0	0	0	0.431866	-0.630163	0.181978	0.145536	0.120004	1.61125	1.48791	0.815245	0.969312	-1.04204	0.501365	0.274624	-0.181549	0.18745	0.182238	0.21508	0.509967	0.52807	0.590078	1	1	1
glycylisoleucine	HMDB28844	0.375	0.461538	0.285714	0.4	0.363636	0.819559	-0.851073	-0.558039	-0.336424	-0.13896	0.785242	0.738933	1.13691	0.820942	-0.644642	-0.553346	-0.524197	0.0804126	0.211146	0.244164	0.094437	1	0.211171	1	1	1	1
glycylleucine	HMDB00759	0	0	0	0	0	NA	-0.241065	-0.115844	0.36495	0.10056	0.594123	0.551952	0.981161	0.968084	-0.340117	-0.0808089	0.499931	0.401275	0.204432	0.310356	0.0318051	0.801259	0.783322	0.783322	0.801259	0.783322	0.801259
glycylvaline	HMDB28854	0	0	0	0	0	NA	-0.509076	0.0843094	0.235289	0.280433	0.633847	0.404052	0.750413	0.782647	-0.463852	0.202386	0.399881	0.484409	0.0165576	0.432971	0.00211389	0.0748041	0.0770829	0.0770829	0.447648	0.873234	0.873234
guanidinoacetate	HMDB00128	0	0	0	0	0	NA	-1.01499	0.289032	0.618166	0.269701	0.87583	0.571766	0.84346	0.719422	-0.875775	0.273765	0.759725	0.2213	0.000569584	0.537452	8.18217e-05	0.00209439	0.0124929	0.00203485	0.767498	0.669071	0.669071
guanidinosuccinate	HMDB03157	0	0	0	0	0	NA	-0.899292	0.0224371	0.504365	0.575729	1.28	1.13687	0.800926	1.44532	-1.43276	-0.195158	0.842045	1.03262	0.0217973	0.404338	0.00436761	0.150639	0.0924995	0.0924995	0.60653	0.681476	0.681476
guanine	HMDB00132	0.0416667	0.153846	0	0	0	0.131707	-1.00623	0.0494438	0.449132	0.375407	1.37959	0.846108	0.766423	0.831936	-1.46961	0.268836	0.740736	0.126838	0.0177808	0.443357	0.00159917	0.101874	0.0642319	0.088876	0.773359	0.412508	0.773359
guanosine	HMDB00133	0.25	0.615385	0.142857	0.1	0.0909091	0.00509349	-3.00983	0.106868	-0.119144	0.331026	0.881859	0.807549	1.20337	0.874234	-3.09385	0.272133	0.167636	0.676468	7.38105e-06	0.57838	1.66555e-05	2.39302e-06	1.60247e-05	0.000132859	0.844861	0.844861	0.844861
guanosine 2'-monophosphate (2'-GMP)*		0	0	0	0	0	NA	-0.451524	0.124645	0.451198	-0.0351994	0.811742	0.550315	0.767745	0.754048	-0.393505	0.0119802	0.611109	-0.0275714	0.0185259	0.426177	0.00252537	0.305083	0.33482	0.0310786	0.850813	0.152938	0.305083
guanosine 3'-monophosphate (3'-GMP)		0	0	0	0	0	NA	-0.0980704	0.170562	-0.212421	0.0919321	0.530627	0.666095	0.458522	0.643907	-0.161688	0.376821	-0.236974	-0.0137428	0.453775	-0.0524371	0.723367	1	1	1	1	1	1
gulonic acid*		0	0	0	0	0	NA	-0.648073	0.350234	0.286235	0.0599385	0.590341	0.834339	0.841831	1.03564	-0.954908	0.395405	0.397579	-0.0162304	0.0120271	0.358638	0.0123109	0.013651	0.32852	0.0162141	1	1	1
heme	HMDB03178	0.416667	0.0769231	0.5	0.6	0.545455	0.0334491	1.38349	-1.4942	-1.83712	-1.72141	0.704669	0.900851	0.635998	0.7369	1.16336	-1.6824	-1.94847	-1.64248	3.21596e-06	-0.667085	2.24939e-07	5.98256e-07	4.00618e-06	6.9926e-06	1	1	1
hexadecanedioate	HMDB00672	0	0	0	0	0	NA	-1.08654	0.662579	0.21702	0.243514	0.89925	0.72008	0.496046	0.650851	-1.02158	0.497494	0.0672448	0.187365	5.75481e-05	0.387102	0.00656594	5.80308e-05	0.00148229	0.00344735	0.298432	0.192988	0.863267
hexanoylcarnitine	HMDB00705	0.708333	0.615385	0.714286	0.8	0.727273	0.808062	-1.05645	-0.978899	-0.788945	-0.868305	0.527323	0.834181	1.02838	1.06848	-1.25589	-1.30951	-1.16572	-1.26684	0.973167	0.0185832	0.900235	1	1	1	1	1	1
hippurate	HMDB00714	0	0	0	0	0	NA	-1.85872	0.512392	0.856746	0.765669	1.03249	1.278	1.09397	1.03855	-1.99112	0.631976	0.764922	1.24937	5.32268e-05	0.580232	1.54185e-05	0.000252763	0.000252763	4.19556e-05	1	1	1
histamine	HMDB00870	0	0	0	0	0	NA	0.497883	-0.23614	-0.0891521	-0.206818	0.924392	1.01605	1.06516	1.30718	0.404809	0.0945363	0.0706053	0.0457117	0.441499	-0.178365	0.225158	0.844513	1	1	1	1	1
histidine	HMDB00177	0	0	0	0	0	NA	0.250076	-0.251005	0.269182	-0.220794	0.815168	0.393375	1.01971	0.390405	0.112151	-0.290366	-0.0151225	-0.337648	0.0482939	-0.0853927	0.563886	0.152811	0.152811	1	1	0.294815	0.45521
histidylalanine		0.375	0	0.571429	0.5	0.454545	0.0113617	0.478657	-1.08424	-0.803979	-0.88791	1.23468	0.77996	0.970589	0.656356	0.57284	-1.25525	-1.14805	-0.892855	0.0057346	-0.322988	0.0251477	0.00611657	0.019474	0.143376	0.951819	1	1
homoarginine	HMDB00670	0.0833333	0.153846	0	0.1	0.0909091	0.539172	-0.6316	-0.439734	0.790073	0.0456063	0.94916	0.652303	1.21281	0.958475	-0.915719	-0.47367	0.922416	-0.297546	0.0131665	0.465589	0.000853868	0.534172	0.476485	0.0310786	0.534172	0.0362574	0.476485
homocitrulline	HMDB00679	0	0	0	0	0	NA	0.565654	-0.284638	-0.214779	-0.11098	1.50473	0.593846	0.763858	0.701869	0.236242	-0.219761	-0.0231553	-0.142474	0.435898	-0.139907	0.342911	0.927494	1	1	1	1	1
homocysteine	HMDB00742	0.0416667	0.153846	0	0	0	0.131707	-1.03655	0.0110956	0.538594	0.411808	0.499004	0.487523	0.448259	0.642061	-1.07156	-0.0596384	0.638274	0.324944	6.54227e-06	0.726483	5.06489e-09	0.000271209	4.80741e-05	4.19556e-05	0.240141	0.0466079	0.60473
homovanillate (HVA)	HMDB00118	0.375	0.384615	0.357143	0.3	0.454545	0.905267	-1.21912	-0.294	-0.142376	-0.567664	0.576423	1.10852	1.31515	1.07791	-1.12517	-0.219789	-0.454295	-0.895401	0.11495	0.263982	0.0698287	0.115952	0.913704	0.332979	1	1	1
homovanillate sulfate	HMDB11719	0.541667	0.769231	0.571429	0.3	0.454545	0.141637	-1.52147	-1.08397	-0.207076	-0.935573	0.848616	1.24257	1.49442	0.701096	-1.50207	-1.18991	-0.643746	-0.546174	0.0950633	0.367845	0.0101051	1	0.360123	0.106651	1	0.616323	1
hydantoin-5-propionic acid	HMDB01212	0.5	0.769231	0.5	0.2	0.454545	0.0585915	-0.449188	-1.01556	-0.287243	-0.765196	1.47605	0.682535	1.36946	0.779692	-0.935313	-1.21493	-0.398633	-0.900023	0.591859	0.0981932	0.506705	1	1	1	1	1	1
hypotaurine	HMDB00965	0	0	0	0	0	NA	-0.0248762	-0.179069	0.283745	-0.000644302	0.974003	0.9359	0.386349	0.742862	-0.084973	-0.0374703	0.301159	0.307794	0.676287	0.121268	0.411614	1	1	1	1	1	1
hypoxanthine	HMDB00157	0	0	0	0	0	NA	-2.5942	0.945383	0.776552	1.1567	1.1167	0.906041	1.36406	1.13717	-2.70682	1.06981	0.998306	1.3991	9.45035e-06	0.580794	1.50607e-05	2.39302e-06	2.80433e-05	8.39112e-05	1	1	1
imidazole lactate	HMDB02320	0	0	0	0	0	NA	-0.253267	-0.240809	0.645395	0.0190775	1.64535	0.641104	1.19186	0.677336	0.0874135	-0.311734	0.317168	-0.0585075	0.19018	0.172021	0.242356	1	1	1	1	0.335467	0.493088
imidazole propionate	HMDB02271	0	0	0	0	0	NA	0.319366	-0.151262	0.600049	-0.730417	1.34463	1.37075	1.13695	0.892388	0.219671	0.162991	0.744871	-0.737686	0.0493582	-0.00196499	0.989424	0.803923	0.204768	0.803923	0.73223	0.433375	0.0605586
indole-3-carboxylic acid	HMDB03320	0.0416667	0	0	0.2	0	0.0474715	-0.148317	-0.00701901	-0.0445693	-0.0683844	0.821066	0.58672	1.13387	0.612836	0.0280222	0.157193	-0.0933736	-0.0140818	0.98565	-0.0331802	0.82285	1	1	1	1	1	1
indoleacetate	HMDB00197	0.208333	0	0.0714286	0.2	0.636364	0.000632173	0.764548	-0.402912	-0.414327	-1.1988	0.762724	0.774443	1.08469	0.463575	0.722685	-0.285956	-0.797186	-1.27519	9.44683e-05	-0.514321	0.000184353	0.0062762	3.36519e-05	0.0362864	0.0300283	0.752095	0.169043
inosine	HMDB00195	0	0	0	0	0	NA	-2.08867	0.705081	0.629374	0.99889	0.679175	0.756417	0.837251	0.679454	-2.17168	0.779773	0.770906	1.37405	3.13409e-06	0.600107	6.53519e-06	2.39302e-06	4.00618e-06	1.39852e-05	0.669071	0.752095	0.669071
inosine 5'-monophosphate (IMP)	HMDB00175	0.0208333	0	0	0.1	0	0.274621	0.279217	0.14877	-0.450322	-0.229317	0.755977	0.606666	0.796597	0.780333	0.360543	0.257602	-0.423426	-0.424609	0.137301	-0.340616	0.0178374	1	0.745111	0.215065	1	0.478214	1
inositol 1-phosphate (I1P)	HMDB00213	0	0	0	0	0	NA	-0.335491	0.333245	0.517784	-0.498353	1.12815	0.76724	1.01356	0.955604	-0.217451	0.391906	0.675449	-0.403416	0.064775	0.140693	0.340179	0.508157	1	0.332979	0.147753	1	0.332979
Isobar: fructose 1,6-diphosphate, glucose 1,6-diphosphate, myo-inositol 1,4 or 1,3-diphosphate		0.0833333	0	0.214286	0.1	0	0.14719	-0.849839	-0.0290624	0.329979	0.0974157	0.379198	0.8641	1.42225	0.826658	-0.888229	0.15568	0.0375368	0.235127	0.0248199	0.35802	0.0124725	0.0397092	0.0442402	0.197317	1	1	1
isobutyrylcarnitine	HMDB00736	0.0416667	0.153846	0	0	0	0.131707	-0.600591	0.242131	-0.107789	0.155213	0.68742	0.96665	1.83971	0.988376	-0.613668	0.265276	-0.335274	-0.181432	0.124369	0.159052	0.280237	0.100526	0.314589	1	1	1	1
isocitrate	HMDB00193	0.0208333	0	0.0714286	0	0	0.478872	-0.202066	-0.0993982	0.185881	-0.0323964	0.728089	0.562505	0.674643	0.785721	-0.27229	-0.035182	0.437744	-0.124773	0.500409	0.209411	0.153149	1	1	0.783322	1	1	1
isoleucine	HMDB00172	0	0	0	0	0	NA	-0.553249	0.0802369	0.309238	0.270594	0.458092	0.159877	0.267135	0.397304	-0.595138	0.100164	0.411411	0.150394	3.98966e-05	0.670453	1.85626e-07	0.00062099	0.000466319	0.000466319	0.404353	0.10742	0.467855
isoleucylglycine		0	0	0	0	0	NA	-0.635046	0.135021	0.296122	0.309462	0.90028	0.536785	0.703233	0.926384	-0.471265	0.250382	0.362065	0.420804	0.0383061	0.36195	0.011474	0.127343	0.127343	0.106651	1	1	1
isovalerylcarnitine	HMDB00688	0.104167	0	0.214286	0.1	0.0909091	0.340269	-0.28028	-0.386647	-0.282909	0.201121	0.915917	1.01824	1.35778	1.47328	-0.142731	-0.339625	-0.388852	-0.303709	0.916392	-0.0329556	0.82403	1	1	1	1	1	1
kynurenate	HMDB00715	0	0	0	0	0	NA	0.313843	-0.182405	0.142023	-0.267864	0.743351	0.919433	0.771619	0.957376	0.55828	-0.22247	0.120142	-0.0357432	0.360589	-0.100158	0.498196	1	0.633685	1	1	1	1
kynurenine	HMDB00684	0	0	0	0	0	NA	0.15234	-0.301203	0.282464	-0.0534748	0.842333	1.07097	1.00577	1.23411	0.128037	-0.383396	0.367482	0.138738	0.55175	0.0504721	0.733344	1	1	1	1	1	1
L-urobilin	HMDB04159	0.416667	1	0.357143	0.1	0.0909091	5.01444e-06	-2.14087	-0.984039	-0.041661	-0.0720867	0.151725	1.00674	1.56346	1.67969	-2.11586	-0.749604	0.227914	-0.376686	0.00114015	0.543964	6.4392e-05	0.00937467	0.00554295	0.0164676	0.331187	0.325032	0.91769
lactate	HMDB00190	0	0	0	0	0	NA	0.227752	-0.13154	0.144419	-0.233037	0.520404	0.426528	0.312156	0.534954	0.235808	-0.0877202	0.13786	-0.248881	0.126697	-0.0645638	0.662854	0.489066	0.466536	1	1	0.489066	0.432008
lactobionate		0.229167	0.692308	0.0714286	0	0.0909091	6.77575e-05	-3.6909	0.410281	-0.0209638	0.411332	1.06046	1.24618	1.88355	0.953292	-3.4558	0.628119	0.449226	0.536303	1.22081e-05	0.538687	7.82171e-05	1.19651e-06	8.01236e-06	0.000678283	1	1	1
lactose	HMDB00186	0.0625	0.230769	0	0	0	0.0348667	-0.701194	-0.109518	0.682076	-0.0518861	0.667959	0.887536	0.330477	0.697944	-0.560412	-0.00588599	0.566838	0.155966	0.000782679	0.572148	2.15183e-05	0.404023	0.122861	1.04889e-05	0.609202	0.0635922	0.0635922
lactosyl-N-palmitoyl-sphingosine		0	0	0	0	0	NA	-0.272558	0.0741033	0.277362	-0.0243464	0.49003	0.54228	0.593901	0.673623	-0.25901	0.0730599	0.135995	-0.108242	0.214134	0.254943	0.080332	0.639293	1	0.215065	1	1	1
lanthionine		0	0	0	0	0	NA	0.0175849	-0.135379	0.154645	0.0109318	0.621253	0.847302	0.796564	1.22752	-0.127842	-0.067213	0.208282	-0.207143	0.866833	0.103807	0.482591	1	1	1	1	1	1
laurate (12:0)	HMDB00638	0	0	0	0	0	NA	0.907096	-0.179331	-0.231522	-0.633309	0.846079	0.64813	0.813856	0.633659	1.05849	-0.0769724	-0.217434	-0.561134	0.000741255	-0.477941	0.000591425	0.0165169	0.000937446	0.0258936	0.152148	0.931394	0.50241
laurylcarnitine	HMDB02250	0.125	0.153846	0.0714286	0.1	0.181818	0.837939	-0.211897	-0.108503	-0.123925	-0.15726	0.577834	0.670345	1.02622	0.866356	-0.247528	0.0421067	-0.356196	-0.0240112	0.975708	0.034696	0.814895	1	1	1	1	1	1
leucine	HMDB00687	0	0	0	0	0	NA	-0.211802	-0.0320151	0.222327	0.0889426	0.533729	0.194423	0.413191	0.453131	-0.108876	-0.0367707	0.307886	-0.0352548	0.103965	0.339213	0.0183446	1	0.909359	0.17922	1	0.156096	0.892094
leucylglutamine*		0.0833333	0.0769231	0.214286	0	0	0.167532	0.555582	-0.480647	-0.452372	-0.427177	1.44085	0.689111	1.21835	0.979754	0.752941	-0.541709	-0.294145	-0.456546	0.0296811	-0.304629	0.0352721	0.0467753	0.0770829	0.197317	1	1	1
leucylglycine		0.375	0.384615	0.428571	0.2	0.454545	0.619255	-0.693041	-0.681762	-0.393877	-0.375868	0.626284	0.871485	0.990472	0.586198	-0.718853	-0.466503	-0.363012	-0.108078	0.454158	0.200653	0.171476	1	1	1	1	1	1
lidocaine	HMDB14426	0.5625	0.692308	0.5	0.4	0.636364	0.488219	-1.09423	-1.24444	-0.844034	-1.07022	1.48214	0.938306	2.03989	1.71895	-1.63796	-1.43162	-1.33728	-1.83026	0.792667	-0.00651253	0.964959	1	1	1	1	1	1
linoleamide (18:2n6)		0.0208333	0	0	0	0.0909091	0.329264	-0.00771974	0.00194366	0.199119	-0.306003	1.14067	0.943957	0.993681	1.74245	-0.472597	-0.168304	-0.215022	-0.634648	0.470802	0.020885	0.887952	1	1	1	1	1	1
linoleate (18:2n6)	HMDB00673	0.0208333	0	0.0714286	0	0	0.478872	-0.234326	0.151972	0.239194	-0.255102	0.402812	0.67677	0.584272	0.731616	-0.162524	0.359303	0.367912	-0.0200719	0.0317288	0.249104	0.0877511	0.133326	0.783625	0.17922	0.263919	0.840751	0.263919
linolenate [alpha or gamma; (18:3n3 or 6)]	HMDB03073	0	0	0	0	0	NA	-0.173603	0.251697	0.31205	-0.398856	0.453533	0.726849	0.618218	0.484183	-0.105685	0.28185	0.332741	-0.433307	0.0110889	0.143725	0.32977	0.228813	0.553337	0.121315	0.0641944	0.666477	0.0476984
linoleoylcarnitine*	HMDB06469	0	0	0	0	0	NA	-0.273817	0.191579	0.317376	-0.20875	0.620483	0.799158	0.563889	0.819913	-0.190789	0.401942	0.346412	-0.369087	0.0980531	0.185775	0.206158	0.271273	1	0.25295	0.549717	1	0.457864
lysine	HMDB00182	0	0	0	0	0	NA	0.0596459	-0.0633882	0.12361	-0.102187	0.448101	0.288237	0.385098	0.351317	0.296577	-0.0261386	0.164775	-0.0789066	0.265037	0.014204	0.923664	0.808047	1	1	1	0.611333	0.507128
lysylleucine		0.0416667	0	0.142857	0	0	0.166862	-0.200653	-0.297986	0.39677	-0.144389	0.953537	0.594747	0.86836	1.11916	-0.230216	-0.252659	0.404372	-0.152434	0.243812	0.230016	0.115775	1	1	0.830319	1	0.250303	1
malate	HMDB00156	0	0	0	0	0	NA	-0.251173	0.210165	0.135213	-0.0935629	0.424699	0.419849	0.529345	0.567112	-0.401205	0.163469	0.172233	-0.132543	0.126639	0.183249	0.212504	0.174617	1	0.575316	0.732956	1	1
maleate	HMDB00176	0	0	0	0	0	NA	-0.755855	0.338328	0.550239	-0.037534	1.88713	1.28274	0.830663	1.33985	-1.44138	0.824788	0.643018	0.291289	0.36875	0.186225	0.205044	1	1	0.885117	1	1	1
malonate	HMDB00691	0	0	0	0	0	NA	0.509678	-0.201991	-0.142478	-0.215742	0.350232	0.400203	0.623522	0.769194	0.537613	-0.210622	-0.120156	-0.114251	0.00347797	-0.366161	0.0104811	0.000931485	0.0515163	0.0494377	1	1	1
malonylcarnitine	HMDB02095	0	0	0	0	0	NA	-0.622938	0.367204	0.0780457	0.197898	0.664687	0.628403	0.458731	0.473875	-0.57572	0.199593	0.0813531	0.174725	0.00163033	0.359817	0.0120072	0.00120608	0.00982315	0.0483818	1	1	1
maltohexaose	HMDB12253	0.395833	0.615385	0.5	0.1	0.272727	0.0547473	-1.13239	-0.513446	0.167665	-0.720224	0.959077	1.22938	1.29174	1.13147	-0.987885	-0.737045	0.331937	-1.03257	0.0990353	0.323549	0.0248812	0.766129	0.783625	0.106651	0.893146	0.766129	0.422606
maltopentaose	HMDB12254	0.104167	0.153846	0.142857	0	0.0909091	0.625453	-1.13156	-0.267542	0.920942	-0.096094	1.09259	1.25086	1.18394	1.16613	-1.05425	-0.224187	1.05557	0.00604695	0.00624487	0.494166	0.000357334	0.244004	0.244004	0.00282152	0.686695	0.208586	0.244004
maltose	HMDB00163	0.0416667	0.0769231	0	0	0.0909091	0.548653	-1.00386	-0.0811978	0.796051	-0.0112739	0.832746	0.644719	0.891146	1.22638	-1.18944	-0.0315481	1.03382	-0.0688631	0.00100723	0.551319	4.88348e-05	0.0279804	0.142345	0.00145796	0.893146	0.0290059	0.197235
maltotetraose	HMDB01296	0	0	0	0	0	NA	-0.846653	-0.0446722	1.09195	0.064765	0.995266	1.05308	1.1295	1.44492	-1.11576	-8.53058e-05	1.27874	0.0544236	0.00892806	0.472214	0.000702406	0.347622	0.347622	0.00383894	0.808899	0.13008	0.338085
maltotriose	HMDB01262	0	0	0	0	0	NA	-0.829975	-0.151441	1.0221	0.244443	0.848036	1.18275	1.20287	1.16909	-1.04598	-0.0848643	1.21406	0.201958	0.00344263	0.530322	0.000105766	0.112979	0.0870174	0.00687023	0.571924	0.0776798	0.346704
mannitol/sorbitol	HMDB00247	0	0	0	0	0	NA	-0.445924	-0.419342	0.735711	0.391881	0.772334	0.972828	1.22939	0.976038	-0.636824	-0.362997	0.786894	0.477031	0.0169279	0.442122	0.00165388	0.829984	0.0436417	0.152938	0.173854	0.152938	0.628744
mannose	HMDB00169	0	0	0	0	0	NA	-1.10913	0.230007	0.390118	0.663398	0.401275	0.465819	0.66534	0.718583	-0.974046	0.173008	0.384209	0.518325	2.516e-06	0.657148	3.90934e-07	5.98256e-07	4.00618e-06	1.39852e-05	0.447648	0.93571	0.93571
margarate (17:0)	HMDB02259	0	0	0	0	0	NA	-0.945166	0.576575	0.585098	-0.148716	0.472177	0.60951	0.684942	0.533262	-0.840451	0.5566	0.709202	-0.0841596	3.28733e-06	0.519318	0.000155447	2.39302e-06	0.0061599	3.4963e-05	0.0186499	0.931394	0.0589596
mead acid (20:3n9)	HMDB10378	0	0	0	0	0	NA	0.118856	-0.031689	-0.0400623	-0.0637143	0.990168	1.00208	0.794503	0.667351	0.533341	-0.0726302	-0.0882278	-0.114572	0.875366	-0.088256	0.550839	1	1	1	1	1	1
methionine	HMDB00696	0	0	0	0	0	NA	-0.585924	0.0856138	0.375187	0.242413	0.591266	0.223404	0.405678	0.505228	-0.64139	0.135976	0.410321	0.157246	0.000268566	0.606507	4.89572e-06	0.00599324	0.00599324	0.00101742	0.767498	0.10742	0.394232
methionine sulfone		0.0208333	0	0	0.1	0	0.274621	-0.255555	-0.0287695	0.186779	0.00654002	0.652786	1.06939	0.958481	0.95457	-0.199754	-0.0794048	0.0459192	-0.0405227	0.314763	0.273414	0.0600621	1	1	0.344739	1	1	1
methionine sulfoxide	HMDB02005	0	0	0	0	0	NA	-0.37079	0.0880975	0.422738	-0.0582255	0.851987	0.30539	0.688895	0.690369	-0.370151	0.0288998	0.5661	-0.136289	0.0244404	0.367396	0.0102042	0.347622	0.488154	0.0593252	0.488154	0.152938	0.288005
methyl glucopyranoside (alpha + beta)		0	0	0	0	0	NA	-0.454973	0.312358	0.363504	-0.190309	0.890727	0.71455	0.614746	0.959591	-0.203634	0.19547	0.553158	-0.0131775	0.0585931	0.261568	0.0725208	0.256722	1	0.0725727	0.874433	1	0.256722
methylmalonate (MMA)	HMDB00202	0	0	0	0	0	NA	0.178542	-0.05769	0.0796146	-0.209957	0.571061	1.34001	1.43856	0.811753	0.0158257	0.333104	0.352719	-0.239137	0.791399	-0.0522686	0.724221	1	1	1	1	1	1
methylphosphate	HMDB61711	0.0208333	0.0769231	0	0	0	0.431866	-1.0086	0.487953	0.391071	0.0907964	0.666081	0.355102	0.411462	0.493306	-0.722836	0.476811	0.318024	0.0755018	2.90798e-06	0.506124	0.000242492	1.19651e-06	0.000214731	3.4963e-05	0.0997792	0.340738	0.303474
methylsuccinate	HMDB01844	0	0	0	0	0	NA	-0.165626	0.154615	0.228392	-0.208671	1.13868	0.89372	0.854651	0.728461	-0.459559	0.323955	-0.0416534	0.0842528	0.468105	0.126208	0.392677	1	1	1	1	1	1
myo-inositol	HMDB00211	0	0	0	0	0	NA	0.814681	-0.171353	-0.269467	-0.49975	0.551287	0.614336	0.64862	0.507651	0.711055	-0.228182	-0.0745849	-0.61421	8.65279e-05	-0.546098	5.94678e-05	0.00209439	5.7689e-05	0.00209439	0.402158	0.840751	0.402158
myo-inositol diphosphate (1,4 or 1,3)		0.229167	0.461538	0.142857	0.2	0.0909091	0.121621	-1.44789	-0.487702	0.237919	0.247727	0.797192	0.870806	1.17538	0.869451	-1.5615	-0.368332	0.211406	0.0748296	0.00100394	0.555474	4.16514e-05	0.0773015	0.00130281	0.00572519	0.360211	0.360211	0.972539
myristate (14:0)	HMDB00806	0	0	0	0	0	NA	-0.243303	0.141652	0.308501	-0.173199	0.38939	0.505106	0.700464	0.552892	-0.236609	0.249697	0.382304	0.0242316	0.0387144	0.268361	0.0651481	0.0548996	0.721407	0.246647	0.480282	0.721407	0.520056
myristoleate (14:1n5)	HMDB02000	0	0	0	0	0	NA	-0.636018	0.279802	0.529694	-0.0859937	0.471014	0.517207	0.771713	0.473714	-0.846381	0.234289	0.418606	0.000228892	0.000386438	0.469969	0.000750802	0.000931485	0.0870174	0.00121496	0.268105	0.54577	0.253564
myristoylcarnitine	HMDB05066	0	0	0	0	0	NA	-0.462307	0.0496105	0.400201	0.119403	0.78058	0.960441	0.78185	0.945346	-0.481712	0.0923865	0.0790919	0.120941	0.204031	0.296713	0.0405726	1	1	0.181972	1	1	1
N(1)-acetylspermine	HMDB01186	0.479167	0.615385	0.428571	0.5	0.363636	0.633416	-0.611713	-0.933441	-0.429279	-0.697666	1.08645	0.823184	1.05446	0.767034	-0.960847	-0.979797	-0.504842	-1.04868	0.765898	0.0636656	0.66727	1	1	1	1	1	1
N-acetyl-1-methylhistidine*		0.0208333	0	0.0714286	0	0	0.478872	-0.32527	-0.46208	1.40158	-0.456746	0.793441	1.02304	0.830157	1.09814	-0.0646102	-0.326257	1.81857	-0.402138	0.000580022	0.4145	0.00340001	1	1	0.000702757	1	0.00070873	0.00151964
N-acetyl-aspartyl-glutamate (NAAG)	HMDB01067	0.291667	0	0.428571	0.4	0.363636	0.0584151	0.340342	-0.594254	-1.0283	-0.659718	0.810824	1.18511	0.908843	1.15106	0.251314	-0.92404	-1.49773	-1.2422	0.0153853	-0.434823	0.00201252	0.127343	0.127343	0.0194569	0.978572	0.854043	0.854043
N-acetyl-cadaverine		0.145833	0.0769231	0.142857	0.1	0.272727	0.55452	0.310273	-0.383452	-0.242212	-0.460356	1.43526	0.92306	1.01624	0.853817	-0.0666755	-0.36733	-0.435472	-0.626737	0.54638	-0.166687	0.25749	1	1	1	1	1	1
N-Acetyl-D-mannosamine 6-phosphate	HMDB01121	0	0	0	0	0	NA	-0.965645	0.165482	0.408836	0.558934	0.895989	0.649573	0.646949	0.664739	-1.23857	0.110602	0.465656	0.591111	0.000642535	0.55407	4.39619e-05	0.0188558	0.00203485	0.00203485	0.49678	0.569362	0.704504
N-acetylalanine	HMDB00766	0	0	0	0	0	NA	-0.709535	0.022783	0.550235	0.309331	0.477702	0.381911	0.448596	0.553221	-0.686341	0.0738659	0.584716	0.26925	1.32935e-05	0.716602	1.0168e-08	0.000593769	0.000624964	7.34223e-05	0.366478	0.0217544	0.366478
N-acetylarginine	HMDB04620	0	0	0	0	0	NA	0.127606	-0.427272	1.0399	-0.552368	1.00074	0.904268	0.953912	0.855556	0.0984521	-0.544274	1.0931	-0.974819	0.00241479	0.192063	0.190944	0.338771	0.24639	0.102071	0.686695	0.00660021	0.00660021
N-acetylasparagine	HMDB06028	0	0	0	0	0	NA	-0.767753	-0.098658	1.10986	0.0239449	0.656019	0.500939	1.03606	0.74086	-0.765868	-0.134808	1.28488	-0.0840771	0.00030662	0.601005	6.27792e-06	0.0579761	0.0579761	0.00145796	0.850813	0.00442064	0.0403724
N-acetylaspartate (NAA)	HMDB00812	0.0416667	0	0.0714286	0	0.0909091	0.576872	0.523024	-0.107607	-0.213469	-0.509048	0.923797	0.989679	0.705348	0.829967	0.4185	-0.220946	-0.250383	-0.543264	0.0531005	-0.330174	0.0219112	0.305083	0.0642319	0.287282	1	1	1
N-acetylcitrulline	HMDB00856	0.333333	0.0769231	0.642857	0.2	0.363636	0.0132955	0.238384	-1.40739	0.0988803	-1.04836	1.45477	0.721761	1.36124	0.818577	-0.0507373	-1.6346	0.221104	-1.299	0.00254411	-0.0400857	0.786768	0.0049386	0.0870174	0.975772	0.366478	0.0442574	0.216004
N-acetylcysteine	HMDB01890	0.125	0.230769	0.0714286	0	0.181818	0.32727	-0.721885	-0.143155	0.284415	0.128078	0.803615	0.750848	0.661894	0.630754	-0.667948	-0.143575	0.403276	0.236763	0.0130573	0.470755	0.000733533	0.273057	0.0535266	0.0310786	0.582955	0.412508	0.582955
N-acetylglucosamine 6-phosphate	HMDB02817	0.354167	0.615385	0.214286	0.3	0.272727	0.137271	-1.29041	-0.766881	-0.395224	0.105843	0.631577	0.984009	0.885668	0.621574	-1.44922	-0.730104	-0.417125	-0.0177432	0.000800531	0.494559	0.000352889	0.439765	9.13409e-05	0.0401201	0.0608301	0.439765	0.343398
N-acetylglucosaminylasparagine	HMDB00489	0	0	0	0	0	NA	-0.983216	0.438861	0.254766	0.371828	0.690002	0.559692	0.683819	0.632011	-1.05299	0.360796	0.338705	0.500226	8.88414e-05	0.502475	0.000273362	4.00832e-05	0.000556859	0.00135657	1	1	1
N-acetylglutamate	HMDB01138	0.0833333	0	0.214286	0	0.0909091	0.154908	-0.38826	-0.267704	0.212387	0.0026952	0.718665	1.12699	0.773074	1.29994	-0.281854	-0.0489923	0.234307	-0.156696	0.4714	0.213622	0.14487	1	1	0.529763	1	1	1
N-acetylglutamine	HMDB06029	0	0	0	0	0	NA	-1.0363	0.115305	0.838758	0.315465	0.441375	0.671591	0.619634	0.776705	-0.912711	0.227241	1.00401	0.614422	1.50916e-05	0.706946	1.95445e-08	0.000593769	0.00160247	2.09778e-05	0.317273	0.0388588	0.169043
N-acetylglycine	HMDB00532	0	0	0	0	0	NA	-0.734692	0.258594	0.453594	0.126795	0.49287	0.778129	0.766538	0.51091	-0.755186	0.244242	0.405753	0.304212	0.000654914	0.507921	0.000228487	0.0041155	0.0047946	0.00101742	1	1	1
N-acetylhistidine	HMDB32055	0	0	0	0	0	NA	0.655002	-0.589116	0.553592	-0.527574	0.849023	0.66983	1.16424	0.602765	0.564193	-0.751321	0.474562	-0.485791	0.000417198	-0.140412	0.341153	0.00198083	0.00200309	1	1	0.0466079	0.0403724
N-acetylkynurenine (2)		0.583333	0.846154	0.571429	0.4	0.454545	0.119858	-1.27685	-0.734041	-0.870158	-0.604076	0.637279	0.938961	1.05801	0.972652	-1.39218	-1.03416	-1.09071	-0.715262	0.295269	0.158939	0.280581	0.703761	0.432148	1	1	1	1
N-acetylleucine	HMDB11756	0	0	0	0	0	NA	0.346217	-0.142273	0.0132068	-0.240098	0.816084	0.565875	0.911083	1.05053	0.422054	-0.343141	-0.205099	-0.35826	0.198372	-0.214071	0.144007	0.36564	0.36564	1	1	1	1
N-acetylmannosamine	HMDB01129	0	0	0	0	0	NA	-0.184801	0.103119	0.499733	-0.367144	0.550525	0.680039	0.637886	0.843923	-0.0628185	0.084286	0.423619	-0.321678	0.0741189	0.22165	0.13001	0.808706	0.820139	0.128174	0.808706	0.808706	0.147399
N-acetylmethionine	HMDB11745	0.1875	0.384615	0.285714	0	0	0.0286571	-0.904185	-0.615517	0.320872	0.0863541	1.05054	1.06185	0.689923	1.02904	-1.18238	-0.92946	0.565598	0.289391	0.0173793	0.457168	0.00108835	0.803923	0.128274	0.0593252	0.360211	0.128274	0.803923
N-acetylmethionine sulfoxide		0.1875	0.307692	0	0.2	0.272727	0.171926	-0.215361	-0.302278	0.180964	-0.38828	0.910623	0.755499	0.813237	0.742621	-0.233257	0.0235151	0.0480452	-0.359679	0.404549	0.115822	0.433082	1	1	1	1	0.910421	0.910421
N-acetylneuraminate	HMDB00230	0	0	0	0	0	NA	-0.201796	0.0352397	0.21696	-0.00360075	0.72976	0.411597	0.477391	0.640612	-0.374641	-0.0216624	0.172748	-0.10099	0.18545	0.296151	0.0409721	0.52379	1	0.25295	1	1	1
N-acetylphenylalanine	HMDB00512	0	0	0	0	0	NA	0.0269747	-0.014448	0.313458	-0.298452	1.00323	0.697212	0.828743	0.754009	-0.0835855	0.123694	0.457147	-0.241689	0.273496	0.11672	0.429498	1	1	1	1	1	0.432008
N-acetylputrescine	HMDB02064	0.0416667	0	0.0714286	0	0.0909091	0.576872	0.735792	-0.640557	-0.171723	-0.276254	0.962643	1.21396	1.38636	1.1922	0.660356	-0.734255	-0.240773	-0.527398	0.0277693	-0.244276	0.0942807	0.0164837	0.314589	0.314589	1	1	1
N-acetylserine	HMDB02931	0	0	0	0	0	NA	-0.290286	-0.0988112	0.34149	0.15838	0.688827	0.248023	0.417289	0.547251	-0.418877	-0.153152	0.314561	0.0896548	0.0211458	0.448073	0.00140477	0.659647	0.32852	0.088876	0.659647	0.0230669	0.659647
N-acetyltaurine		0.291667	0	0.357143	0.4	0.454545	0.0544552	0.636941	-0.627237	-0.753709	-1.09027	0.741211	0.626458	0.754891	0.55493	0.568711	-0.743899	-0.710795	-1.24057	6.41583e-05	-0.562267	3.19623e-05	0.000593769	5.7689e-05	0.00255929	0.286281	0.796094	0.698738
N-acetylthreonine		0	0	0	0	0	NA	-0.193679	-0.0314696	0.301017	-0.00470697	0.627213	0.407537	0.485091	0.610572	-0.342687	0.0664258	0.312645	0.0789741	0.189004	0.291043	0.0447573	1	1	0.25295	1	0.478214	1
N-acetyltryptophan	HMDB13713	0.5	0.923077	0.428571	0.4	0.181818	0.00235469	-2.59115	-0.921316	-1.24896	-0.521985	0.796586	1.7967	1.93322	1.60026	-2.53151	-1.60438	-1.22034	0.360577	0.0194986	0.334328	0.0202054	0.0837718	0.0117878	0.266383	1	1	1
N-acetyltyrosine	HMDB00866	0.1875	0.153846	0.214286	0.1	0.272727	0.755495	-0.300555	-0.42026	0.252713	-0.290486	0.756997	0.829276	1.17804	0.97516	-0.630183	-0.704136	0.0658873	-0.535992	0.458634	0.136988	0.353175	1	1	1	1	0.924485	1
N-acetylvaline	HMDB11757	0	0	0	0	0	NA	0.00474676	-0.174254	0.265947	-0.0256017	0.645537	0.489549	0.518543	0.742239	-0.0269481	-0.0990778	0.36791	-0.0432407	0.182044	0.186786	0.203657	1	1	0.744838	1	0.183525	0.493088
N-alpha-acetylornithine	HMDB03357	0	0	0	0	0	NA	0.831813	-0.450896	0.12644	-0.524129	1.42885	0.479904	0.630636	0.412531	0.730303	-0.464847	0.171513	-0.465557	0.000313386	-0.22777	0.119474	0.00263831	0.00240371	0.230127	1	0.0508738	0.0508738
N-ethylglycinexylidide	HMDB60656	0.625	0.846154	0.714286	0.3	0.545455	0.0461639	-1.76793	-1.67332	-0.38798	-1.45066	1.02743	1.23694	1.87713	1.56251	-1.98493	-2.16579	-0.99176	-2.11076	0.16006	0.220696	0.131714	1	1	0.505058	1	0.183525	0.505058
N-formylmethionine	HMDB01015	0.0625	0.153846	0.0714286	0	0	0.351794	-0.528044	-0.0167191	0.269774	-0.120208	0.761563	0.401723	0.56124	0.809483	-0.457112	-0.022087	0.126199	-0.0233142	0.0857972	0.321809	0.0257151	0.381354	0.783625	0.153107	0.783625	0.688343	0.688343
N-formylphenylalanine		0	0	0	0	0	NA	0.4636	-0.0163367	-0.266646	-0.284694	0.673319	0.64586	0.731879	0.735348	0.633522	-0.222578	-0.0735804	-0.141797	0.0741992	-0.344041	0.0166497	0.273057	0.130526	0.210792	1	1	1
N-methylpipecolate		0	0	0	0	0	NA	-0.376108	0.23246	-0.0880685	0.228695	1.03286	0.779429	1.08118	1.03392	-0.660723	0.187425	0.0436901	0.529503	0.370554	0.109422	0.459094	0.927494	0.927494	1	1	1	1
N-methylproline		0.229167	0.153846	0.142857	0.3	0.363636	0.490313	-0.324985	-0.818636	0.264036	-0.578858	1.09093	0.97621	1.54119	1.59312	-0.0283732	-0.930788	0.657337	-1.24202	0.231025	0.0916806	0.535425	0.846928	1	1	1	0.335467	1
N-monomethylarginine	HMDB29416	0	0	0	0	0	NA	-0.790527	0.22233	0.477322	0.217365	0.776467	0.419274	0.379074	0.373167	-0.842755	0.348619	0.533272	0.219893	0.000131503	0.594886	8.23384e-06	0.000702757	0.0021377	0.000702757	0.978572	0.516257	0.516257
N-palmitoyl-sphinganine (d18:0/16:0)	HMDB11760	0	0	0	0	0	NA	0.267834	0.0206949	-0.0603597	-0.287998	0.576686	0.628421	1.25866	0.580235	0.465803	0.0478437	-0.113435	-0.228521	0.272244	-0.215587	0.141122	1	0.110143	1	1	1	1
N-palmitoyl-sphingosine (d18:1/16:0)	HMDB04949	0	0	0	0	0	NA	-0.333218	0.121799	0.257427	0.00476167	0.515458	0.476145	0.93871	0.56814	-0.39087	0.0599989	0.344011	-0.0520146	0.137466	0.277344	0.0563305	0.198924	1	0.332979	1	1	1
N1,N12-diacetylspermine	HMDB02172	0.583333	0.461538	0.714286	0.5	0.636364	0.533102	-0.140016	-1.25459	-0.80735	-1.02993	1.19885	0.536844	0.759378	0.877833	-0.652741	-1.2003	-0.930416	-1.13067	0.0426705	-0.213847	0.144438	0.0397092	0.175975	0.744838	1	0.777151	1
N1-Methyl-2-pyridone-5-carboxamide	HMDB04193	0	0	0	0	0	NA	0.011185	0.127925	0.251231	-0.404424	1.29979	0.806181	0.890415	0.761755	0.0172732	0.0433857	0.116255	-0.268797	0.394618	-0.00701781	0.962242	1	1	1	1	1	0.432008
N1-methyladenosine	HMDB03331	0	0	0	0	0	NA	0.386685	-0.0437788	-0.0410401	-0.363964	0.62827	0.562027	0.827007	0.893875	0.442217	0.0328156	0.00663246	-0.404602	0.142163	-0.227826	0.119381	0.28469	0.28469	1	1	1	1
N1-methylguanosine	HMDB01563	0	0	0	0	0	NA	-0.00963341	0.102305	0.198961	-0.299696	0.452052	0.553911	0.88165	0.789509	0.0239177	0.0327108	0.369466	-0.320579	0.322382	0.0856734	0.562601	1	1	0.996383	0.996383	1	0.996383
N2,N2-dimethylguanosine	HMDB04824	0	0	0	0	0	NA	0.834773	-0.304575	-0.319173	-0.308752	0.692523	0.878045	1.17613	0.89013	1.0403	-0.314052	-0.0342009	-0.550571	0.00417436	-0.417251	0.00317293	0.00753145	0.0124272	0.0320961	1	1	1
N2,N5-diacetylornithine		0.104167	0.153846	0.0714286	0.1	0.0909091	0.912875	-0.0855439	-0.590091	0.376465	-0.0836919	1.01382	0.682605	1.07446	0.77858	-0.0823024	-0.791762	0.348269	-0.0704278	0.111516	0.20638	0.159323	0.827967	0.851788	0.851788	0.827967	0.111272	0.851788
N2-methylguanosine	HMDB05862	0	0	0	0	0	NA	0.0837822	0.131209	0.00922307	-0.274393	0.595768	0.67209	0.805684	0.915186	0.238394	0.122837	-0.0283738	-0.112935	0.601582	-0.114418	0.438714	1	1	1	1	1	1
N6,N6,N6-trimethyllysine	HMDB01325	0	0	0	0	0	NA	-0.471348	0.0555528	0.424472	0.10046	0.683892	0.513321	0.716928	0.527025	-0.582566	0.0856881	0.318525	0.0794303	0.0196251	0.428985	0.00234746	0.127343	0.127343	0.0388404	0.935765	0.704949	0.704949
N6-acetyllysine	HMDB00206	0.0416667	0.0769231	0	0	0.0909091	0.548653	-0.268443	-0.00477135	0.0359529	0.0839918	0.895796	0.613591	0.849664	0.998121	-0.198932	-0.127436	0.222308	0.252158	0.775779	0.136258	0.355771	1	1	1	1	1	1
N6-carbamoylthreonyladenosine	HMDB41623	0	0	0	0	0	NA	-0.218941	0.116226	0.325588	-0.185165	1.41555	0.363557	0.551814	0.399249	0.280562	-0.0164324	0.262796	-0.128158	0.180776	0.0295309	0.84207	1	1	1	0.374339	1	0.214201
N6-carboxyethyllysine		0.0625	0	0.0714286	0.1	0.0909091	0.734547	-0.249913	0.0151786	0.249136	-0.280576	0.726187	0.959237	1.24625	1.04479	-0.170883	0.22385	0.0234551	-0.0578239	0.772024	0.0538406	0.716269	1	1	1	1	1	1
N6-carboxymethyllysine		0.625	0.230769	0.642857	0.7	1	0.00144948	0.179649	-1.1396	-1.06797	-1.27888	1.12085	0.419017	0.596549	0.0598154	0.336168	-1.29093	-1.26958	-1.29294	0.00110437	-0.429939	0.00228954	0.00330586	0.00177874	0.0164676	1	1	1
N6-methyladenosine	HMDB04044	0.0416667	0.153846	0	0	0	0.131707	-0.721136	0.0617547	0.0420215	0.425553	1.1061	0.489439	0.573713	0.441612	-0.402091	0.0795642	-0.0098161	0.420185	0.00873355	0.334665	0.0200722	0.0723825	0.0289647	0.263919	0.263919	0.708831	0.263919
N6-succinyladenosine	HMDB00912	0	0	0	0	0	NA	-1.13993	0.314477	0.424615	0.560937	0.566263	0.957482	1.05025	0.758666	-1.34295	-0.00540702	0.4861	0.454928	5.29455e-05	0.570744	2.278e-05	9.72166e-05	5.7689e-05	0.00135657	1	1	1
neopterin	HMDB00845	0.0416667	0.0769231	0	0	0.0909091	0.548653	-0.924387	0.193877	0.282657	0.243605	0.909658	0.748547	1.10094	1.0068	-1.0706	0.0785856	0.78413	0.253967	0.00781086	0.407763	0.00401752	0.00316597	0.0442402	0.102071	1	1	1
nicotinamide	HMDB01406	0	0	0	0	0	NA	-0.991764	0.377484	0.254784	0.460029	0.451285	0.292607	0.211474	0.277098	-0.867275	0.441019	0.21302	0.522926	1.55072e-06	0.513367	0.0001904	2.39302e-06	4.00618e-06	6.9926e-06	0.571924	0.192988	0.192988
nicotinamide adenine dinucleotide (NAD+)	HMDB00902	0	0	0	0	0	NA	-0.953742	0.545961	0.355439	0.109164	0.758583	0.60977	0.522706	0.380828	-0.884249	0.429514	0.357888	0.0843581	1.96936e-05	0.480186	0.000552399	1.13669e-05	0.00086854	0.000585631	0.224604	0.471586	0.394232
nicotinamide ribonucleotide (NMN)	HMDB00229	0	0	0	0	0	NA	1.11789	-0.280355	-0.544885	-0.468983	1.00037	0.797832	0.942767	1.02642	0.994173	-0.285547	-0.633653	-0.468146	0.000626943	-0.52583	0.000123966	0.00155188	0.0036953	0.00319912	1	1	1
nicotinamide riboside	HMDB00855	0	0	0	0	0	NA	1.40869	-0.28628	-0.636604	-0.721726	1.06219	1.02198	0.722046	0.862729	1.73789	-0.286242	-0.417568	-0.660005	0.000183897	-0.569846	2.36228e-05	0.00211065	0.000466319	0.000847853	0.874433	0.874433	0.874433
nicotinate	HMDB01488	0	0	0	0	0	NA	0.598097	-0.238434	-0.158457	-0.259329	0.892429	0.597121	0.78436	0.598997	0.615679	-0.379412	-0.0913405	-0.25082	0.0167347	-0.279533	0.0543339	0.0356566	0.0356566	0.229826	1	1	1
nicotinate ribonucleoside	HMDB06809	0.0625	0.230769	0	0	0	0.0348667	-0.598324	0.0385762	0.254106	0.120309	0.874432	0.76932	0.986283	0.705273	-0.791396	0.124704	0.359961	0.346208	0.0741678	0.350441	0.0146094	0.217018	0.180706	0.210792	1	1	1
nonadecanoate (19:0)	HMDB00772	0	0	0	0	0	NA	-0.311423	0.344152	0.3575	-0.394966	0.693696	0.786415	0.86042	0.618118	-0.198877	0.225466	0.43886	-0.435374	0.0344444	0.134012	0.363828	0.24376	1	0.303035	0.0770332	1	0.178501
O-desmethylvenlafaxine		0.5625	0.846154	0.142857	0.8	0.545455	0.00086481	-1.46663	-0.0850601	-1.26561	-0.733456	0.297417	0.973733	0.70266	0.7842	-1.454	-0.0168343	-1.44524	-1.1028	0.00158975	0.0736589	0.618802	0.0049386	0.0428212	0.648162	0.298432	0.0295423	0.253564
O-sulfo-L-tyrosine		0	0	0	0	0	NA	0.297293	-0.236986	0.0964313	-0.137392	0.861156	0.538665	0.486362	0.566377	0.301675	-0.240227	0.0333192	-0.094348	0.227671	-0.0478895	0.746523	0.36564	1	1	1	0.770404	1
octanoylcarnitine	HMDB00791	0.604167	0.538462	0.571429	0.8	0.545455	0.560128	-1.01821	-0.419115	-0.916307	-0.907319	0.616503	1.32883	0.746197	1.16073	-1.07524	-0.922611	-1.12856	-0.850068	0.77916	-0.0217833	0.883165	1	1	1	1	1	1
oleamide	HMDB02117	0	0	0	0	0	NA	-0.198761	0.0388974	0.236971	-0.0300344	1.2014	1.02113	0.975588	1.61987	-0.783184	-0.0239482	0.123675	-0.357161	0.459938	0.14103	0.339013	1	1	0.461145	1	1	1
oleate/vaccenate (18:1)		0	0	0	0	0	NA	-0.397446	0.331912	0.301849	-0.227133	0.337887	0.463799	0.422355	0.664997	-0.364718	0.362404	0.303349	-0.00493232	0.000453115	0.356785	0.0128013	0.00155188	0.238243	0.00319912	0.043148	0.840751	0.216004
oleoyl ethanolamide	HMDB02088	0	0	0	0	0	NA	0.320222	0.0619388	0.020753	-0.476142	0.617963	0.901167	0.776021	0.73191	0.560127	0.0360686	-0.0024809	-0.610475	0.098333	-0.239111	0.101676	0.916537	0.0924995	0.851788	0.536041	0.977098	0.606947
oleoylcarnitine	HMDB05065	0	0	0	0	0	NA	-0.788377	0.312538	0.494984	0.0839569	0.610571	0.639252	0.521422	0.697557	-0.818107	0.388045	0.489102	-0.129607	0.000257763	0.5187	0.000158781	0.00100507	0.0237711	0.000199289	0.634546	0.634546	0.520056
ornithine	HMDB03374	0	0	0	0	0	NA	-0.223396	-0.043022	0.211421	0.126568	0.479168	0.225997	0.407877	0.484385	-0.203039	0.0133961	0.17923	-0.0107104	0.15862	0.320854	0.0261822	1	1	0.25295	1	0.420639	1
orotate	HMDB00226	0	0	0	0	0	NA	-0.244831	-0.162065	0.332835	0.193034	0.791887	1.21366	1.00228	1.0503	-0.448958	-0.188546	0.00581858	0.122643	0.502112	0.21452	0.143147	1	1	0.885117	1	1	1
orotidine	HMDB00788	0.479167	0.384615	0.428571	0.5	0.636364	0.633416	-0.0995689	-0.507433	-0.572618	-0.821146	1.13568	0.94208	0.611091	0.716793	-0.656331	-0.925458	-0.796069	-0.962945	0.262639	-0.17567	0.232357	1	0.211171	1	1	1	1
oxalate (ethanedioate)	HMDB02329	0	0	0	0	0	NA	0.0391912	0.163398	-0.111094	-0.153283	0.45416	0.647588	0.547217	0.882259	0.0467526	0.195484	-0.194173	-0.185888	0.591502	-0.144791	0.326155	1	1	1	1	1	1
oxypurinol	HMDB00786	0.354167	0.923077	0.142857	0.2	0.0909091	1.21354e-05	-5.1463	-0.444037	-0.81268	-0.321854	1.13506	1.35302	1.83453	1.2	-5.08996	-0.250456	-0.585204	0.0435167	7.13164e-06	0.569734	2.37301e-05	5.98256e-07	8.01236e-06	0.000209778	1	1	1
p-cresol sulfate	HMDB11635	0.0833333	0.307692	0	0	0	0.00829723	-1.9102	0.0503303	0.696321	0.56342	1.14354	1.44519	1.42834	1.01594	-1.89903	0.00397347	0.76869	1.02402	0.000366563	0.562716	3.14012e-05	0.00502096	0.000322097	0.00235126	1	1	1
p-cresol-glucuronide*	HMDB11686	0.25	0.769231	0.142857	0	0	7.31725e-06	-2.06018	0.0890823	0.0309646	0.0320387	0.451702	1.50142	1.69559	1.62547	-2.1062	0.320511	0.072268	0.567778	0.000853552	0.485015	0.000476238	0.00330586	0.0061599	0.00101742	1	1	1
palmitate (16:0)	HMDB00220	0	0	0	0	0	NA	-0.251323	0.242419	0.246275	-0.235402	0.387287	0.358713	0.472743	0.475199	-0.161902	0.192378	0.314674	-0.181694	0.00353274	0.21744	0.137654	0.00396704	1	0.143376	0.0451115	1	0.143376
palmitoleate (16:1n7)	HMDB03229	0	0	0	0	0	NA	-0.646262	0.163976	0.49794	0.102394	0.517099	0.497652	0.417126	0.483693	-0.634941	0.319834	0.482428	0.188071	0.000274328	0.58158	1.45727e-05	0.00769108	0.00769108	0.000314667	0.893146	0.308162	0.216004
palmitoyl dihydrosphingomyelin (d18:0/16:0)*		0	0	0	0	0	NA	0.385224	0.0517092	-0.237213	-0.305429	0.664672	0.590891	0.804915	0.445348	0.195967	-0.14524	-0.126097	-0.44437	0.0560317	-0.347859	0.0154055	0.716468	0.0436417	0.384287	0.480282	1	1
palmitoyl ethanolamide	HMDB02100	0	0	0	0	0	NA	0.307054	-0.0555522	0.112432	-0.394391	0.631155	0.682935	0.82687	0.678498	0.215803	-0.0436242	-0.00711256	-0.386082	0.116708	-0.196386	0.180959	0.677542	0.130526	1	0.73223	1	0.660588
palmitoyl sphingomyelin (d18:1/16:0)		0	0	0	0	0	NA	0.444146	-0.143492	-0.111663	-0.240761	0.402231	0.317448	0.576149	0.510499	0.527539	-0.142901	-0.171177	-0.379035	0.00209219	-0.471091	0.000726242	0.00316597	0.00982315	0.0258936	1	1	1
palmitoylcarnitine	HMDB00222	0	0	0	0	0	NA	-0.509845	0.163006	0.369571	0.0591086	0.653107	0.597573	0.4689	0.840513	-0.303547	0.136384	0.283641	-0.131266	0.0211149	0.384688	0.00694019	0.0837718	0.599856	0.0152194	0.873234	0.873234	0.669071
palmitoylcholine		0	0	0	0	0	NA	-0.249944	0.225197	0.340876	-0.301113	0.706421	0.501117	1.12407	0.571284	-0.38366	0.191072	-0.00468549	-0.33398	0.0945403	0.0582759	0.693995	0.52379	1	0.770636	0.126353	1	0.52379
pantothenate	HMDB00210	0	0	0	0	0	NA	0.308005	0.0776553	-0.0784713	-0.391502	0.433251	0.583877	0.313622	0.592948	0.456147	0.0891341	-0.00257537	-0.247616	0.0239768	-0.372505	0.00912482	0.699769	0.0436417	0.106812	0.263919	0.699769	0.520056
pelargonate (9:0)	HMDB00847	0	0	0	0	0	NA	-0.344242	0.193875	0.439099	-0.239099	0.62502	0.350221	1.03799	0.499186	-0.246078	0.178249	0.21914	-0.45917	0.032105	0.220022	0.132927	0.086859	1	0.210792	0.210792	1	0.295853
penicillin G	HMDB15186	0.583333	0.923077	0.428571	0.5	0.454545	0.0352759	-1.00839	-0.315657	-0.318539	-0.604495	0.146466	0.984703	0.922395	0.811888	-0.972041	-0.823731	-0.815945	-0.847883	0.139959	0.266957	0.0666202	0.289037	0.384287	0.384287	1	1	1
phenol sulfate	HMDB60015	0	0	0	0	0	NA	-0.876538	0.376338	0.536928	0.0688171	1.15756	1.04025	1.09082	1.04257	-0.77592	0.108054	0.140129	0.170001	0.0308936	0.358863	0.0122525	0.0966268	0.189794	0.0481441	1	1	1
phenylacetylglutamate	HMDB59772	0.166667	0.307692	0.142857	0.1	0.0909091	0.44138	-1.28425	0.2422	0.0868223	-0.458467	1.45053	1.35991	1.02114	1.24404	-1.74697	0.473115	0.393162	-0.420387	0.0272463	0.277905	0.055813	0.0837718	0.599856	0.0725727	0.599856	0.666477	0.599856
phenylacetylglutamine	HMDB06344	0	0	0	0	0	NA	-1.32162	0.64354	0.531436	0.259742	1.19639	1.46382	0.717022	1.03688	-1.2919	1.11897	0.566983	0.651553	0.00194583	0.371382	0.0093532	0.00937467	0.0155792	0.00687023	0.667356	0.681476	0.704504
phenylacetylglycine	HMDB00821	0.5	0.692308	0.428571	0.4	0.454545	0.440278	-1.38878	-0.897388	-0.882497	-0.874086	1.11167	1.00452	1.31839	1.45668	-1.60437	-1.08722	-1.14414	-1.17215	0.618418	0.13811	0.349206	1	1	1	1	1	1
phenylalanine	HMDB00159	0	0	0	0	0	NA	0.108089	-0.0752498	0.102665	-0.1253	0.398366	0.255595	0.51177	0.540796	0.126668	-0.100862	0.327973	0.0428737	0.214614	-0.000168427	0.999093	0.846928	0.846928	1	1	0.442223	0.846928
phenylalanylalanine		0.0208333	0.0769231	0	0	0	0.431866	-0.358627	0.0363927	0.19645	0.015577	0.632859	0.433767	0.933398	1.19606	-0.306146	-0.0656683	0.349039	0.167779	0.146008	0.31305	0.0302741	0.325527	0.535533	0.332979	1	1	1
phenylalanylglycine		0	0	0	0	0	NA	-0.303902	-0.137184	0.389833	0.179361	0.777601	0.342965	0.876233	0.858407	-0.156925	-0.0925306	0.364661	0.125816	0.0635124	0.381376	0.00748376	0.874433	0.745111	0.151643	0.874433	0.0932158	0.874433
phenyllactate (PLA)	HMDB00779	0.625	0.461538	0.714286	0.7	0.636364	0.531101	-0.379682	-0.877626	-0.946768	-0.692434	0.991492	0.712884	0.557563	0.639245	-0.863272	-1.12151	-1.08472	-0.987315	0.210973	-0.191334	0.192667	0.36564	1	0.575316	1	1	1
phenylpyruvate	HMDB00205	0.104167	0.153846	0	0.1	0.181818	0.442889	0.343905	-0.141206	0.0276849	-0.728453	0.887022	0.723569	0.776404	0.6015	0.522712	-0.130191	0.20406	-0.932303	0.0159592	-0.232374	0.111985	0.716468	0.0233688	0.751638	0.114696	0.751638	0.0983227
phosphate	HMDB01429	0	0	0	0	0	NA	-0.395652	0.200137	0.163496	0.0642355	0.221837	0.267792	0.298445	0.388066	-0.382142	0.21894	0.0989008	0.0892172	0.000114584	0.480972	0.000539299	1.79477e-05	0.0155792	0.000166074	1	1	1
phosphoenolpyruvate (PEP)	HMDB00263	0	0	0	0	0	NA	-1.16288	0.337714	0.294358	0.6769	1.16229	0.730548	0.99802	0.839227	-0.919829	0.418184	-0.0331305	0.708182	0.000796854	0.432072	0.00216465	0.00330586	0.00177874	0.0207191	0.746057	0.746057	0.669071
phosphoethanolamine	HMDB00224	0	0	0	0	0	NA	0.111587	-0.036016	0.353975	-0.407832	0.89854	0.803762	0.770783	0.746459	-0.016938	-0.0999675	0.193709	-0.643994	0.16564	0.0428928	0.772222	0.874433	0.837051	0.874433	0.874433	0.837051	0.257782
phosphopantetheine	HMDB01416	0.354167	0.615385	0.285714	0.2	0.272727	0.137271	-1.47838	-0.568607	0.262763	-0.0186811	0.536614	0.78166	0.934733	0.75235	-1.47186	-0.729702	0.368874	-0.102986	5.13114e-05	0.673429	1.56333e-07	0.0109892	9.13409e-05	0.000393334	0.169323	0.125151	0.386679
phytosphingosine	HMDB04610	0	0	0	0	0	NA	-0.223923	0.00444227	0.201302	0.0759808	1.18166	0.872747	0.880649	0.720194	-0.194178	-0.194829	-0.0273696	-0.120859	0.859203	0.123457	0.403157	1	1	1	1	1	1
picolinate	HMDB02243	0	0	0	0	0	NA	-0.0510496	0.00252136	-0.0706586	0.121357	0.633897	0.804529	1.16023	1.05828	-0.130854	-0.0772575	-0.138759	0.176009	0.996995	0.0284642	0.847706	1	1	1	1	1	1
pimelate (heptanedioate)	HMDB00857	0.104167	0.307692	0	0	0.0909091	0.0353957	-0.844426	-0.00380709	0.239183	0.214364	0.679486	0.547161	0.438541	0.573476	-0.861813	0.143944	0.222007	0.104591	0.00159761	0.527739	0.000115908	0.0158163	0.00599324	0.00517103	0.93364	0.854043	0.93364
pipecolate	HMDB00070	0	0	0	0	0	NA	0.397034	0.0386604	-0.207966	-0.329366	0.930138	0.598838	0.6177	0.911423	0.225848	0.06015	-0.292932	-0.31986	0.146469	-0.319844	0.0266845	1	0.3285	0.384287	1	1	1
piperine	HMDB29377	0.3125	0.538462	0.357143	0.2	0.0909091	0.0969308	-1.45235	-0.623344	0.49137	-0.415557	0.984302	1.55729	2.11816	1.62723	-1.82283	-1.07859	-0.495096	-0.68076	0.0522361	0.394906	0.00547354	0.849994	0.466536	0.0194569	0.849994	0.849994	0.849994
pregn steroid monosulfate*		0.479167	0.0769231	0.714286	0.7	0.454545	0.00365375	0.517768	-1.5238	-1.35952	-1.30068	1.28679	0.900019	0.834763	0.955203	0.40339	-1.69648	-1.72792	-1.71294	0.000374918	-0.456101	0.00112182	0.000931485	0.00282676	0.00121496	1	1	1
pregnen-diol disulfate*		0.104167	0	0.142857	0	0.272727	0.100137	0.865083	-0.312968	-0.505712	-0.927521	1.256	0.982911	0.964635	1.18413	0.856714	-0.547029	-0.595617	-0.945206	0.00559424	-0.422135	0.0028025	0.0494377	0.0117878	0.0494377	0.60653	0.88588	0.698738
pregnenolone sulfate	HMDB00774	0.708333	0.230769	0.857143	0.9	0.909091	0.000188917	0.0715879	-0.98867	-0.980059	-0.910673	1.1176	0.372287	0.13878	0.247545	-0.168905	-0.891433	-0.960051	-0.860084	0.0106621	-0.438866	0.00180619	0.0534951	0.0734285	0.0247014	0.935765	0.844861	0.844861
pro-hydroxy-pro	HMDB06695	0.208333	0	0.357143	0.1	0.363636	0.054531	1.07516	-0.993311	-1.07348	-0.756084	0.64363	0.76272	1.12154	1.42199	1.17616	-1.13339	-0.879744	-0.971077	8.03507e-05	-0.53195	9.97956e-05	7.17907e-06	0.00785852	0.000166074	1	1	1
proline	HMDB00162	0	0	0	0	0	NA	-0.12978	-0.115686	0.293656	0.0336538	0.558203	0.291373	0.540133	0.420899	0.146915	-0.0463702	0.310411	-0.0481465	0.170315	0.192513	0.189888	1	1	0.832176	1	0.183525	0.57233
prolylglutamine		0.125	0.230769	0.142857	0	0.0909091	0.404768	-0.765222	-0.325955	0.302834	0.0516005	0.966634	0.441881	1.20257	0.921884	-0.667871	-0.359146	0.26254	0.0853906	0.036148	0.42309	0.00273475	0.314274	0.215065	0.215065	0.314274	0.294815	0.557264
prolylglycine		0	0	0	0	0	NA	-0.902788	-0.0679151	0.859491	0.372013	0.779711	0.368574	0.622621	0.862927	-0.760189	-0.187729	0.837446	0.138748	3.16758e-05	0.706834	1.96905e-08	0.0198546	0.00994173	0.000125867	0.101432	0.00186615	0.101432
propionylcarnitine	HMDB00824	0	0	0	0	0	NA	-0.172822	0.239403	0.168033	-0.253208	0.791187	1.07469	1.49482	0.903104	-0.0485391	0.199593	0.102979	-0.138432	0.630933	0.043342	0.769901	1	1	1	1	1	1
pseudoephedrine	HMDB01943	0.458333	0.384615	0.357143	0.7	0.454545	0.35964	0.0581174	-0.98508	-1.23173	-0.0228554	1.59981	1.03181	0.348208	1.7792	-0.70483	-1.07677	-1.41799	-0.957933	0.0403588	-0.25208	0.0839061	0.273057	1	0.127589	0.447648	1	0.0763107
pseudouridine	HMDB00767	0	0	0	0	0	NA	0.951674	-0.277917	-0.374114	-0.430889	0.589404	0.55125	0.704534	0.632837	0.97103	-0.377345	-0.277742	-0.63184	4.0306e-05	-0.566983	2.65042e-05	5.80308e-05	0.000214731	0.000166074	1	1	1
pterin	HMDB00802	0.1875	0.538462	0.0714286	0.1	0	0.00200522	-1.79893	0.128574	0.0169839	0.145768	1.2524	0.661712	0.813523	0.475593	-2.01432	0.328677	-0.351746	0.152604	0.000185059	0.492145	0.000381002	0.000406814	0.000781205	0.000971972	1	1	1
putrescine	HMDB01414	0	0	0	0	0	NA	0.247567	-0.499292	0.305032	0.0655829	0.787547	1.42142	1.37703	1.43036	0.0634448	-0.596321	0.158593	-0.285136	0.401093	0.0156637	0.915846	0.844513	1	1	1	0.860428	1
pyridoxal	HMDB01545	0	0	0	0	0	NA	-0.683328	0.245995	0.207382	0.305957	0.524865	0.496015	0.423686	0.364576	-0.852655	0.4099	0.0993942	0.312803	0.000187642	0.488889	0.000422125	0.00100507	0.000216334	0.00135657	1	1	1
pyridoxal phosphate	HMDB01491	0.375	0.692308	0.214286	0.3	0.272727	0.049031	-1.34734	-0.143935	-0.578066	-0.235365	0.528112	0.671272	0.879664	1.00563	-1.20319	-0.104125	-0.501241	-0.436667	0.00178205	0.336967	0.0191813	0.000541422	0.0297138	0.0588428	1	0.854043	1
pyridoxamine	HMDB01431	0	0	0	0	0	NA	0.893447	-0.326487	-0.317264	-0.351942	0.707716	0.707886	0.771167	0.592524	1.15353	-0.55665	-0.243482	-0.580619	0.00054056	-0.454642	0.00116913	0.00120608	0.00200309	0.00458016	1	1	1
pyridoxamine phosphate	HMDB01555	0	0	0	0	0	NA	-1.04772	0.423225	0.198808	0.518828	0.609079	0.504009	0.288851	0.59027	-1.01189	0.409584	0.243413	0.395776	3.31696e-06	0.548905	5.35134e-05	2.39302e-06	4.00618e-06	6.9926e-06	0.808899	0.777151	0.777151
pyridoxate	HMDB00017	0	0	0	0	0	NA	-0.366532	0.376538	-0.0696817	0.0172919	0.851789	0.722125	0.300549	0.518542	-0.282611	0.479771	-0.0347451	-0.0357159	0.0717265	0.0769152	0.603337	0.115952	0.685278	0.751638	0.662374	0.368519	0.863267
pyridoxine (Vitamin B6)	HMDB02075	0.0208333	0	0	0	0.0909091	0.329264	0.709226	-0.38585	-0.373579	-0.14023	0.80065	0.712588	0.958416	1.00731	0.921889	-0.537872	-0.215482	-0.266368	0.00761772	-0.355213	0.0132305	0.00753145	0.102619	0.032367	1	1	1
pyroglutamine*		0	0	0	0	0	NA	-0.329203	-0.640223	1.10358	0.20063	0.811887	0.688406	1.24897	0.848527	-0.441887	-0.684335	1.36482	0.0535396	0.00143462	0.484116	0.000489647	0.458269	0.216074	0.0258989	0.0513555	0.00302255	0.216074
pyruvate	HMDB00243	0.1875	0.230769	0.142857	0.1	0.272727	0.712593	0.39623	-0.314298	-0.659137	-0.810824	1.56971	0.924199	1.14216	0.819431	0.0631836	-0.454518	-0.866421	-0.858726	0.117696	-0.331409	0.0213919	0.732956	0.3285	0.384287	0.732956	0.732956	0.809405
quinate	HMDB03072	0.6875	0.538462	0.928571	0.6	0.636364	0.13156	-0.707117	-1.73828	-1.55098	-1.46178	1.72344	0.88966	1.02841	0.792247	-1.78661	-1.89789	-1.96493	-1.73266	0.413388	-0.125871	0.393952	0.767152	1	1	1	1	1
quinolinate	HMDB00232	0.604167	0.153846	0.857143	0.7	0.727273	0.0012166	0.0593838	-1.05748	-0.776941	-0.755504	1.23003	0.338861	0.701968	0.675707	-0.00375111	-1.03027	-0.901302	-0.96563	0.0592476	-0.215924	0.140486	0.0641941	0.422456	0.384287	1	1	1
raffinose	HMDB03213	0.333333	0.846154	0.142857	0.2	0.0909091	8.78021e-05	-4.65512	-0.199976	-0.476122	-0.2221	1.21434	1.31235	1.77933	1.06634	-4.38016	0.0742292	-0.0792108	-0.0399572	7.20233e-06	0.560582	3.41494e-05	5.98256e-07	4.00618e-06	0.000209778	1	1	1
retinal	HMDB01358,HMDB06218	0.0625	0	0.142857	0.1	0	0.336276	0.336592	-0.394781	-0.848332	0.190644	1.49118	1.51187	0.97521	0.804354	0.426616	0.0125329	-0.665155	0.252536	0.0895821	-0.243883	0.0948284	1	1	0.287282	1	1	0.0287143
retinol (Vitamin A)	HMDB00305	0	0	0	0	0	NA	0.460803	0.229156	-0.982674	0.0571021	1.65112	1.12131	1.125	1.28669	0.471906	0.113175	-0.950941	-0.0033907	0.0587986	-0.360828	0.011752	1	1	0.106651	1	0.13008	0.288005
ribitol	HMDB00508	0	0	0	0	0	NA	0.0222497	0.126694	0.0812154	-0.261375	0.377797	0.604833	0.832202	0.976823	0.0645987	0.209829	0.306108	-0.0994535	0.621712	0.0407033	0.783561	1	1	1	1	1	1
riboflavin (Vitamin B2)	HMDB00244	0	0	0	0	0	NA	0.338242	-0.20132	0.00338627	-0.146594	0.694676	0.806835	0.615991	0.618972	0.347595	-0.358365	0.104678	-0.246623	0.200683	-0.117506	0.426376	0.714728	0.714728	0.851788	0.851788	0.851788	0.714728
ribonate	HMDB00867	0.0208333	0	0	0	0.0909091	0.329264	0.0437748	0.0283519	-0.0882678	-0.23688	1.0573	0.879514	1.45125	1.15288	0.187269	-0.105754	0.28921	-0.4591	0.907882	-0.0218394	0.882866	1	1	1	1	1	1
ribose	HMDB00283	0	0	0	0	0	NA	-1.04086	0.233465	0.552889	0.43034	0.674068	0.82604	0.727712	0.454841	-1.05391	0.259339	0.621297	0.421935	5.03521e-05	0.623799	2.17182e-06	0.000475015	3.36519e-05	0.000393334	1	0.935771	1
ribulose/xylulose		0.0208333	0	0.0714286	0	0	0.478872	-0.695937	0.276379	0.301467	0.0583475	0.628608	0.507056	0.609954	0.611874	-0.738207	0.325587	0.0783746	0.0483526	0.00130913	0.43589	0.00195614	0.00155188	0.0290945	0.00572519	1	1	1
S-1-pyrroline-5-carboxylate	HMDB01301	0	0	0	0	0	NA	-0.929307	0.238463	0.298381	0.523517	1.00873	0.670009	0.641808	0.864235	-0.855762	0.209509	0.380699	0.260524	0.00219001	0.469463	0.000762096	0.00937467	0.00554295	0.0129713	1	1	1
S-adenosylhomocysteine (SAH)	HMDB00939	0.145833	0.307692	0	0.1	0.181818	0.144286	-1.48279	0.172302	0.205088	-0.0469398	0.914427	0.352519	0.417779	0.474954	-1.28282	0.220999	0.0725784	0.0267807	2.07403e-05	0.540596	7.29309e-05	1.79477e-05	0.000445487	6.11853e-05	0.874433	0.874433	0.874433
S-adenosylmethionine (SAM)	HMDB01185	0.708333	0.230769	0.785714	1	0.909091	0.000104258	-0.240521	-0.855739	-1.11125	-1.05118	0.958073	0.576037	0.219927	0.157937	-0.482983	-1.04092	-1.03197	-1.1204	0.0438582	-0.398724	0.00499949	0.273057	0.204768	0.0593252	1	0.935771	1
S-carboxymethyl-L-cysteine	HMDB29415	0	0	0	0	0	NA	-1.11319	-0.0166042	0.818887	0.592275	0.634504	0.843325	1.35718	0.673479	-1.13678	-0.146164	0.761444	0.542343	4.19383e-05	0.665457	2.46608e-07	0.00319912	9.61483e-06	0.00319912	0.132685	0.147408	0.467855
S-methylcysteine	HMDB02108	0	0	0	0	0	NA	0.171119	-0.359834	-0.050153	0.301333	0.672679	0.544886	0.754908	1.06114	0.341018	-0.431427	-0.221356	0.53399	0.0887079	-0.00870208	0.95319	0.198924	1	1	0.221142	1	1
saccharopine	HMDB00279	0.479167	0.461538	0.428571	0.4	0.636364	0.68225	-0.456681	-0.793798	-0.480229	-1.07352	1.24896	0.753425	1.17925	0.592657	-0.993782	-0.903308	-0.450332	-1.16194	0.640724	-0.0518756	0.726213	1	1	1	1	1	1
salicylate	HMDB01895	0.208333	0.0769231	0.285714	0.3	0.181818	0.488856	-0.58337	-0.304544	-0.24001	0.0685966	0.653417	1.04711	0.956194	0.845965	-0.350307	-0.26176	-0.126586	0.00690733	0.38296	0.190155	0.195475	1	0.377507	1	1	1	1
salicyluric glucuronide*		0.645833	0.461538	0.785714	0.7	0.636364	0.353168	-0.667303	-1.04475	-0.915619	-0.750524	0.732876	0.449951	0.351901	0.709581	-0.757378	-1.15234	-0.887451	-0.944596	0.574278	-0.0362119	0.80696	1	1	1	1	1	1
sarcosine (N-Methylglycine)	HMDB00271	0.0208333	0	0	0	0.0909091	0.329264	0.541826	-0.399727	-0.281845	-0.0363921	1.08922	1.0771	0.918227	1.42578	0.506031	-0.15126	-0.458022	0.556314	0.232456	-0.192737	0.189362	0.325527	1	0.575316	1	1	1
sebacate (decanedioate)	HMDB00792	0	0	0	0	0	NA	-0.348549	0.26514	0.0382652	0.0396835	0.66633	0.404798	0.889482	0.530227	-0.318441	0.203811	-0.327721	0.0371933	0.0661879	0.12997	0.378608	0.0641941	0.52807	1	1	0.616323	1
sedoheptulose-7-phosphate	HMDB01068	0.0625	0.230769	0	0	0	0.0348667	-1.01232	0.182206	0.375093	0.0863202	0.708618	0.462109	0.672122	0.47989	-1.21319	0.240833	0.382144	0.118894	0.00020374	0.524483	0.000129957	0.000162726	0.00267212	0.00267212	1	1	0.943116
serine	HMDB00187	0	0	0	0	0	NA	-0.445058	0.0242507	0.426471	0.107411	0.658317	0.290857	0.437	0.480423	-0.395788	0.039586	0.396448	0.00315221	0.00655317	0.493605	0.000363771	0.288099	0.288099	0.0152194	0.726735	0.0442574	0.288099
solanidine	HMDB03236	0.666667	0.846154	0.785714	0.7	0.272727	0.014698	-1.44316	-1.0984	-0.965035	-0.379063	0.433302	1.05063	1.15015	1.73954	-1.5453	-1.40253	-1.33459	-1.11767	0.297224	0.201551	0.169527	1	0.492779	1	1	1	1
spermidine	HMDB01257	0	0	0	0	0	NA	0.083078	-0.215202	0.0945493	0.0897568	0.749728	0.335167	0.749246	0.694449	-0.218965	-0.275716	-0.11813	-0.00960014	0.657433	0.047272	0.749685	1	1	1	1	1	1
spermine	HMDB01256	0	0	0	0	0	NA	0.598551	-0.353943	-0.412149	0.117775	0.700825	0.632942	1.04296	0.796849	0.506164	-0.648648	-0.791992	0.0465511	0.014548	-0.322595	0.0253356	0.0092293	0.287282	0.287282	0.49678	0.708831	0.49678
sphinganine	HMDB00269	0	0	0	0	0	NA	0.265224	-0.0370168	0.169417	-0.42035	0.666612	0.739669	0.925907	0.546584	0.260659	0.0895092	0.285314	-0.393249	0.0979433	-0.119752	0.417527	1	0.0772744	1	0.889808	1	0.305005
sphingomyelin (d18:1/14:0, d16:1/16:0)*		0	0	0	0	0	NA	0.804483	-0.189358	-0.370574	-0.372866	0.692097	0.619907	0.583505	0.390831	0.854856	-0.342164	-0.512854	-0.333052	0.000779265	-0.548736	5.38547e-05	0.00572519	0.00320655	0.00572519	0.704949	0.704949	0.91769
sphingomyelin (d18:1/15:0, d16:1/17:0)*		0	0	0	0	0	NA	-0.198653	0.157004	0.119884	-0.0740372	0.813257	0.745281	0.584881	0.485785	-0.0862755	-0.0322806	0.0404591	-0.140971	0.656389	0.0550758	0.710042	1	1	1	1	1	1
sphingomyelin (d18:1/17:0, d17:1/18:0, d19:1/16:0)		0	0	0	0	0	NA	-0.863603	0.435727	0.468386	0.0402544	0.821243	0.520649	0.465715	0.504041	-0.637681	0.474043	0.456593	0.12677	3.56436e-05	0.497984	0.000316221	0.00011666	0.0047946	0.000262223	0.0860223	0.88588	0.228932
sphingomyelin (d18:1/18:1, d18:2/18:0)		0	0	0	0	0	NA	-0.331955	0.116319	0.254718	0.0127061	0.84766	1.121	0.713044	0.667741	-0.459258	0.237399	0.139585	0.283268	0.181066	0.222773	0.128026	0.381354	0.913704	0.344739	1	1	1
sphingomyelin (d18:1/20:0, d16:1/22:0)*		0	0	0	0	0	NA	0.305143	-0.016187	-0.0717089	-0.274832	0.671461	0.618224	0.737388	0.543408	0.481899	-0.0339642	0.197155	-0.297226	0.120045	-0.245736	0.0922681	0.341322	0.245721	0.832176	0.832176	0.93571	0.93571
sphingomyelin (d18:1/20:1, d18:2/20:0)*		0	0	0	0	0	NA	0.0228187	-0.100358	0.216613	-0.0961596	0.574862	1.04209	0.590418	0.691699	-0.136834	0.252579	0.13424	-0.150026	0.709646	0.0806206	0.585946	1	1	1	1	1	1
sphingomyelin (d18:1/21:0, d17:1/22:0, d16:1/23:0)*		0	0	0	0	0	NA	-0.0170845	0.129333	0.0139444	-0.157092	1.09359	0.854406	0.598169	0.823805	0.358604	0.044378	0.0658508	-0.0182332	0.861413	-0.0967896	0.512828	1	1	1	1	1	1
sphingomyelin (d18:1/22:1, d18:2/22:0, d16:1/24:1)*		0	0	0	0	0	NA	-0.0314867	-0.07748	0.113562	0.032584	0.609595	0.801192	0.758546	0.731056	0.118082	0.0925175	0.124563	0.0234612	0.967456	0.0522686	0.724221	1	1	1	1	1	1
sphingomyelin (d18:1/24:1, d18:2/24:0)*		0	0	0	0	0	NA	0.42028	-0.0704165	-0.15451	-0.26661	0.490916	0.614048	0.641762	0.644806	0.348159	0.0494569	-0.20951	-0.0242255	0.0583679	-0.339381	0.0182831	0.17922	0.153929	0.17922	1	1	1
sphingomyelin (d18:2/16:0, d18:1/16:1)*		0	0	0	0	0	NA	0.417694	-0.228771	-0.170688	-0.0473035	0.418289	0.813946	0.947527	0.640318	0.444419	0.00730882	-0.262906	-0.243719	0.111915	-0.24742	0.0899875	0.115952	0.410649	0.522215	1	1	1
sphingomyelin (d18:2/23:0, d18:1/23:1, d17:1/24:1)*		0	0	0	0	0	NA	-0.126069	0.0509263	0.108099	-0.0140971	0.737535	0.827155	0.631224	0.779704	0.0274466	0.0983834	0.258305	-0.0851816	0.929505	0.078431	0.596195	1	1	1	1	1	1
sphingomyelin (d18:2/24:1, d18:1/24:2)*		0	0	0	0	0	NA	0.311011	-0.107884	-0.117782	-0.123176	0.435754	0.431358	0.793937	0.927441	0.372205	-0.0639456	-0.138298	0.313101	0.278846	-0.196835	0.179943	0.115952	1	1	1	1	1
sphingosine	HMDB00252	0	0	0	0	0	NA	-0.555866	0.106231	0.41382	0.145529	0.654011	0.544946	0.572182	0.604093	-0.606497	-0.0789137	0.475927	0.387512	0.00555912	0.49557	0.000341689	0.0623368	0.0623368	0.00905193	0.628744	0.462243	0.628744
stachydrine	HMDB04827	0.0208333	0	0.0714286	0	0	0.478872	-0.17487	-0.4617	0.779948	-0.0706067	0.965625	1.23039	1.98535	1.85207	0.103793	-0.580053	0.402295	-0.128515	0.440688	0.12531	0.396081	1	1	1	1	0.825016	1
stearate (18:0)	HMDB00827	0	0	0	0	0	NA	-0.0892298	0.238116	0.224243	-0.401461	0.509823	0.56456	0.731689	0.610901	-0.151611	0.185866	0.476738	-0.368262	0.0634362	0.0239728	0.871516	0.618329	0.619806	0.619806	0.0912451	0.977098	0.360006
stearidonate (18:4n3)	HMDB06547	0	0	0	0	0	NA	-0.561516	0.35729	0.468827	-0.21733	0.481439	0.955347	0.74427	0.495805	-0.351807	0.275963	0.307495	-0.283652	0.00256375	0.378344	0.00801323	0.0389794	0.372555	0.00282152	0.224604	0.708831	0.0786582
stearoyl ethanolamide	HMDB13078	0	0	0	0	0	NA	0.419925	-0.144428	-0.0544863	-0.262924	0.556171	0.729457	0.501024	0.749362	0.544728	-0.105869	0.0164608	-0.210921	0.0391251	-0.302889	0.0363855	0.145514	0.0772744	0.197317	1	1	1
stearoyl sphingomyelin (d18:1/18:0)	HMDB01348	0	0	0	0	0	NA	-0.172152	0.299685	0.200971	-0.360666	0.345634	0.545368	0.609293	0.524209	-0.0927965	0.25349	0.12713	-0.489281	0.00691901	0.0521002	0.725075	0.0112496	0.40165	0.40165	0.0451115	0.584845	0.205378
stearoylcarnitine	HMDB00848	0	0	0	0	0	NA	-0.0134406	-0.0637801	0.264473	-0.14337	0.797445	0.606351	0.859716	0.868398	-0.139716	-0.0890549	0.267007	-0.304838	0.744162	0.0854488	0.563629	1	1	1	1	1	1
suberate (octanedioate)	HMDB00893	0	0	0	0	0	NA	-0.241752	0.0622157	0.211461	0.0142869	0.677938	0.510947	0.611023	0.685067	-0.258674	0.102753	0.21008	0.00183599	0.461104	0.176343	0.230543	1	1	0.996383	1	1	1
suberoyl carnitine		0.0208333	0	0.0714286	0	0	0.478872	-0.797044	0.386578	0.124009	0.142705	1.00972	0.981828	1.80315	1.16874	-0.721823	0.248556	-0.611339	-0.0979776	0.106162	0.174659	0.235097	0.0748041	0.314589	1	1	1	1
succinate	HMDB00254	0	0	0	0	0	NA	-0.19957	0.151315	0.202527	-0.140843	0.509712	0.453775	0.889161	0.414266	-0.278943	0.263625	0.0799092	-0.0920355	0.189515	0.10813	0.464443	0.381354	1	1	0.304297	1	1
succinimide		0.0208333	0.0769231	0	0	0	0.431866	-0.975391	0.423188	0.317824	0.193269	0.601266	0.629367	0.499815	0.738539	-0.897007	0.367651	0.358414	0.318434	8.46856e-05	0.493268	0.000367684	8.31576e-05	0.0036953	0.000104889	1	1	1
succinylcarnitine		0	0	0	0	0	NA	-1.34082	0.395695	0.797699	0.355811	0.376741	0.704144	0.888604	0.628153	-1.24313	0.403574	0.960178	0.363019	5.26536e-06	0.660348	3.27924e-07	5.98256e-07	2.80433e-05	8.39112e-05	0.935765	0.520056	0.520056
sucrose	HMDB00258	0.0833333	0.230769	0	0	0.0909091	0.117118	-0.724488	-0.102239	0.858466	-0.295711	1.10218	0.987493	0.921929	0.888676	-0.973533	-0.394045	0.855219	-0.705028	0.00616028	0.452789	0.00123172	0.314274	0.372555	0.011779	0.767498	0.0880619	0.0397487
sulfate*	HMDB01448	0	0	0	0	0	NA	-1.28963	0.55261	0.30523	0.543306	0.453839	1.04675	1.2446	0.682764	-1.22532	0.624656	0.141552	0.562654	8.01414e-05	0.500061	0.000295695	2.69215e-05	7.61174e-05	0.00785269	1	1	1
tartronate (hydroxymalonate)	HMDB35227	0.1875	0.0769231	0.214286	0.3	0.181818	0.584442	-0.0258836	-0.305138	-0.610495	-0.739908	1.15945	1.09663	1.22006	1.39974	-0.0528159	-0.0109811	-0.0916877	-0.990454	0.573576	-0.184653	0.208962	1	1	1	1	1	1
taurine	HMDB00251	0	0	0	0	0	NA	0.0549553	0.149498	0.0549927	-0.305211	0.557758	0.525459	0.545619	0.865117	-0.216653	0.204119	-0.0650571	-0.395604	0.38421	-0.0751186	0.611849	1	1	1	0.804316	1	1
taurochenodeoxycholate	HMDB00951	0	0	0	0	0	NA	0.522846	-0.0252965	-0.226115	-0.380154	1.09286	1.26727	0.759679	1.36766	0.757845	0.138262	0.0686653	-0.485143	0.181901	-0.311928	0.0309044	0.95529	0.466536	0.399575	1	1	1
taurocholate	HMDB00036	0	0	0	0	0	NA	0.849542	-0.076633	-0.289002	-0.643742	1.09927	1.48327	0.947787	1.0493	1.27734	0.545646	-0.156862	-0.738606	0.0026058	-0.501914	0.000278415	0.0365997	0.0187393	0.0258989	0.173854	0.383065	0.511562
taurocholenate sulfate		0	0	0	0	0	NA	0.429996	-0.537026	0.520665	-0.298023	1.15022	1.08454	1.07374	0.903495	0.573596	-0.476647	0.557125	0.0284529	0.0562357	0.0117338	0.93691	0.240864	0.39447	1	1	0.156096	0.39447
taurodeoxycholate	HMDB00896	0.25	0.846154	0.0714286	0	0	1.96013e-07	-3.19483	0.144421	0.178485	-0.114447	0.686365	1.32147	0.711179	1.04977	-3.18485	0.196629	-0.0890564	0.128917	6.20651e-06	0.572485	2.12252e-05	4.18779e-06	1.28198e-05	8.74075e-06	1	1	1
taurolithocholate	HMDB00722	0.541667	1	0.5	0.4	0.181818	0.000520889	-1.2338	-0.587375	-0.427705	-0.321732	0.14672	0.943577	0.85799	1.35486	-1.20743	-1.11332	-0.857656	-1.01208	0.091921	0.336967	0.0191813	0.271273	0.669641	0.0725727	1	1	1
taurolithocholate 3-sulfate	HMDB02580	0.125	0.307692	0.142857	0	0	0.071648	-1.61767	-0.250087	0.589392	0.560243	0.913658	1.3192	0.78074	1.07	-2.01687	-0.138022	0.767764	0.642444	0.000177164	0.622788	2.28056e-06	0.0223843	0.000781205	0.000199289	0.331187	0.221111	0.972539
tauroursodeoxycholate	HMDB00874	0.0625	0.0769231	0.0714286	0	0.0909091	0.829436	0.0282126	0.167425	-0.437923	-0.383379	1.51332	1.14094	1.03336	1.19225	0.0184021	0.246674	-0.218716	0.237209	0.59516	-0.140974	0.339207	1	1	1	1	1	1
tetradecanedioate	HMDB00872	0	0	0	0	0	NA	-0.963565	0.50397	0.353043	0.176395	0.833139	0.660292	0.454723	0.697479	-0.901087	0.442088	0.227039	0.00344989	0.00015391	0.45408	0.00118779	0.000303316	0.0036953	0.00235126	0.402158	0.625096	0.402158
tetrahydrocortisol	HMDB00949	0.6875	0.461538	0.571429	1	0.818182	0.0245614	-0.620785	-0.90604	-1.24643	-0.71938	0.692888	0.585405	0.206412	1.32311	-0.851286	-0.896536	-1.24496	-1.02456	0.0169048	-0.44942	0.00135325	0.650953	0.599856	0.00517103	0.686695	0.13008	0.599856
thiamin (Vitamin B1)	HMDB00235	0	0	0	0	0	NA	-0.224837	0.213292	-0.347379	0.310054	0.635097	0.624702	0.676831	0.829321	-0.0291646	0.406356	-0.351405	0.467717	0.12921	0.0302608	0.838218	0.541719	0.492779	1	1	0.541719	0.541719
threonate	HMDB00943	0	0	0	0	0	NA	-0.817938	0.278704	0.420397	0.229761	0.693623	0.466305	0.752547	0.656184	-0.640004	0.43129	0.748473	0.0622398	0.000445697	0.529536	0.000108764	0.000541422	0.00267212	0.00603462	1	0.777151	1
threonine	HMDB00167	0	0	0	0	0	NA	-0.169224	-0.077584	0.250679	0.070845	0.650464	0.37454	0.569961	0.555274	-0.184585	0.0518142	0.299366	0.0185154	0.33464	0.238662	0.10234	1	1	0.650063	1	0.650063	1
threonylphenylalanine		0.3125	0.461538	0.285714	0.2	0.272727	0.559865	-0.606275	-0.478415	-0.195643	-0.499961	0.606846	0.991465	1.11496	0.840467	-0.661243	-0.488557	-0.154913	-0.114754	0.848251	0.118685	0.421717	1	1	1	1	1	1
thymine	HMDB00262	0	0	0	0	0	NA	-0.132703	-0.0519272	0.37186	-0.115134	0.935229	0.70473	0.661985	1.00253	-0.118106	0.065949	0.438466	-0.509928	0.418891	0.129128	0.381731	1	1	1	1	1	0.792706
tiglylcarnitine	HMDB02366	0	0	0	0	0	NA	-0.616511	0.335439	0.433406	-0.0923239	0.769437	0.605714	0.966502	1.06018	-0.319929	0.42278	0.472941	0.00670445	0.0156676	0.325346	0.0240443	0.013651	0.788464	0.0604773	0.788464	0.840751	0.788464
trans-4-hydroxyproline	HMDB00725	0	0	0	0	0	NA	0.767481	-0.720585	-0.196994	0.18917	0.640477	0.836078	0.777284	1.13329	0.796156	-0.551461	-0.263335	-0.341984	0.0005909	-0.318552	0.027338	0.00022315	0.120471	0.0162141	0.224604	0.344171	0.557264
trans-urocanate	HMDB00301	0	0	0	0	0	NA	0.469277	-0.502335	0.597343	-0.458303	1.4063	0.75031	1.79148	0.76865	0.0414097	-0.53163	0.739735	-0.683144	0.164479	-0.0974072	0.510129	0.325527	0.325527	1	1	0.939932	1
tricarballylate	HMDB31193	0.1875	0.538462	0	0.1	0.0909091	0.00188822	-1.28295	0.122716	-0.303418	0.075849	1.34445	0.567644	1.14526	0.819202	-1.52276	0.319923	-0.156526	0.138663	0.000724696	0.373291	0.00896783	0.000303316	0.00200309	0.0854496	1	1	1
tricosanoyl sphingomyelin (d18:1/23:0)*		0	0	0	0	0	NA	-0.342438	0.234091	0.185753	-0.0621012	0.912159	0.641289	0.641902	0.568869	-0.0832831	0.304041	0.386669	0.183153	0.149848	0.168147	0.253287	0.255916	1	0.575316	0.732956	1	0.844861
trigonelline (N'-methylnicotinate)	HMDB00875	0	0	0	0	0	NA	-0.082455	-0.330226	0.547075	0.0203943	1.66646	1.50015	1.51804	0.973209	0.380799	-0.615221	0.683144	-0.206583	0.367922	0.185944	0.20574	1	1	1	1	0.442223	1
trimethylamine N-oxide	HMDB00925	0	0	0	0	0	NA	-0.144638	0.192056	0.459761	-0.491462	0.922151	1.20193	1.14236	0.900647	-0.0956933	0.305031	0.15503	-0.549669	0.200039	0.0123513	0.933597	1	0.913704	1	0.670263	1	0.214201
tryptophan	HMDB00929	0	0	0	0	0	NA	0.0945954	-0.148025	0.22483	-0.12779	0.585014	0.304259	0.58664	0.520315	0.120332	-0.229557	0.40021	-0.176885	0.140748	0.0128005	0.931188	0.579371	0.606947	1	1	0.335467	0.606947
tryptophan betaine	HMDB61115	0.208333	0.615385	0.142857	0	0	0.000279965	-1.87962	-0.0669277	-0.138093	0.229452	1.49092	1.43863	1.10347	1.45904	-2.20115	0.273937	-0.133053	0.841185	0.00418013	0.398892	0.00497943	0.0165169	0.0193098	0.011779	1	1	1
tryptophylglycine		0.125	0.0769231	0.214286	0	0.181818	0.384226	0.334215	-0.56482	-0.34882	-0.34267	1.04953	0.615518	1.019	0.695499	0.529044	-0.573253	0.0106664	-0.156	0.0639206	-0.199923	0.173072	0.133326	0.237242	0.460253	0.868485	0.777151	0.868485
tyrosine	HMDB00158	0	0	0	0	0	NA	-0.479909	0.153415	0.194067	0.195484	0.871142	0.303708	0.538941	0.610467	-0.331989	0.116134	0.181953	0.182683	0.0178583	0.386036	0.00672909	0.0237244	0.088876	0.088876	1	1	1
tyrosylglycine		0.416667	0.384615	0.5	0.4	0.363636	0.897885	-0.477083	-0.851877	-0.578946	-0.709814	0.964622	0.827777	1.08193	0.773799	-0.64415	-0.72949	-0.696783	-0.588492	0.837012	0.0157199	0.915546	1	1	1	1	1	1
UDP-galactose	HMDB00302	0.604167	1	0.5	0.6	0.272727	0.00263778	-1.27866	-0.426492	-0.883729	-0.513666	0.402383	0.843746	0.877492	0.650488	-1.40493	-0.495368	-1.15711	-0.507775	0.00596452	0.207334	0.15736	0.0112496	0.0124272	0.686817	1	0.382571	0.45521
undecanedioate	HMDB00888	0	0	0	0	0	NA	-0.785538	0.195004	0.196754	0.50131	0.6376	0.569316	0.575212	0.34437	-0.857366	0.201721	0.21824	0.484019	0.000202714	0.510167	0.000212014	0.00263831	5.7689e-05	0.0101463	0.669071	0.88588	0.669071
uracil	HMDB00300	0	0	0	0	0	NA	-0.962075	0.349392	0.360022	0.365024	0.717469	0.2907	0.667606	0.394545	-0.802256	0.335694	0.434393	0.377424	1.34981e-05	0.602296	5.92447e-06	5.98256e-07	8.01236e-06	0.000971972	1	1	1
urate	HMDB00289	0	0	0	0	0	NA	2.03639	-0.550989	-0.397109	-1.34438	0.570686	1.09149	1.30809	1.15469	2.04176	-0.829116	-0.380137	-1.39837	6.31702e-06	-0.564344	2.94422e-05	7.17907e-06	1.60247e-05	0.000971972	0.197939	0.796094	0.197939
urea	HMDB00294	0	0	0	0	0	NA	0.536974	-0.327766	0.080487	-0.290619	0.657298	0.518342	0.49445	0.568593	0.645007	-0.481341	0.164071	-0.187122	0.00303014	-0.251013	0.085269	0.00396704	0.0297138	0.266383	0.686695	0.295853	0.295853
uridine	HMDB00296	0	0	0	0	0	NA	-0.86068	0.313539	0.233108	0.406202	0.548785	0.421243	0.527386	0.41447	-0.962375	0.24146	0.0509659	0.349488	2.73205e-05	0.505787	0.000245203	2.69215e-05	7.61174e-05	0.000678283	1	1	1
uridine 2'-monophosphate (2'-UMP)*		0.395833	0.0769231	0.571429	0.4	0.545455	0.0390584	0.20628	-0.97024	-0.62516	-0.879081	1.11842	0.559674	0.716095	0.575086	0.406051	-0.937404	-0.636865	-0.796663	0.0115946	-0.277063	0.0565907	0.0282838	0.0442402	0.168634	1	0.637496	0.637496
uridine 3'-monophosphate (3'-UMP)		0.0416667	0	0	0.1	0.0909091	0.441236	0.0533202	0.052341	-0.139384	-0.411987	0.970455	0.4632	0.928668	0.565941	0.158245	-0.00720474	-0.189343	-0.221735	0.188174	-0.235293	0.107424	1	0.28469	1	0.329899	1	1
valerylglycine	HMDB00927	0.333333	0.769231	0.285714	0.1	0.0909091	0.000847064	-2.52839	-0.66881	-3.6318e-05	-0.261492	0.946066	1.51782	1.44795	1.15895	-2.66577	-0.223685	-0.089618	-0.419302	0.00111429	0.523585	0.000134096	0.00910067	0.00320655	0.00320655	1	1	1
valine	HMDB00883	0	0	0	0	0	NA	-0.0965773	-0.0603735	0.220584	-0.00955503	0.653105	0.328497	0.55743	0.53626	-0.0831354	-0.00751129	0.303014	-0.23758	0.439592	0.174266	0.236169	1	1	1	1	0.290422	1
valylglutamine		0.291667	0.307692	0.357143	0.2	0.272727	0.865535	-0.275693	-0.535463	-0.234597	-0.477894	0.998754	0.772964	1.05274	0.639705	-0.458598	-0.741044	-0.139654	-0.441021	0.84369	0.00488439	0.973716	1	1	1	1	1	1
valylglycine		0.25	0.0769231	0.214286	0.4	0.363636	0.247791	-0.477333	-0.653026	-0.402544	-0.411363	0.938344	0.870841	1.24876	0.936311	-0.603975	-0.463886	-0.471634	-0.0354667	0.890285	0.0344153	0.816367	1	1	1	1	1	1
valylleucine		0	0	0	0	0	NA	0.876376	-0.176317	-0.139101	-0.684858	0.516086	0.780258	0.935308	0.858686	1.16459	-0.355226	-0.024758	-0.536971	0.000322818	-0.472663	0.00069307	0.0062762	0.000144222	0.0101463	0.60653	0.666477	0.60653
vanillylmandelate (VMA)	HMDB00291	0.1875	0	0.285714	0.2	0.272727	0.21943	0.94165	-0.553849	-0.741392	-0.668601	1.04921	0.642375	0.54857	0.856184	1.0449	-0.60946	-0.847835	-0.795033	0.00054477	-0.535599	8.75138e-05	0.00120608	0.0061599	0.00169571	1	1	1
vecuronium		0.583333	0.846154	0.571429	0.2	0.636364	0.0196532	-2.00963	-0.94101	-0.349691	-1.48677	0.434532	1.86054	1.26567	0.879774	-2.0334	-1.88606	-0.00304829	-1.72191	0.0122413	0.426458	0.00250706	0.803923	0.755317	0.000472001	0.935765	0.688343	0.0504655
venlafaxine	HMDB05016	0.25	0.538462	0	0.2	0.272727	0.0141007	-1.69076	0.529846	-0.582007	-0.531163	0.882102	0.899147	1.34362	1.03578	-1.72073	0.705236	-0.478449	-0.182875	0.000206821	0.204864	0.162477	5.80308e-05	0.0515163	0.133192	0.0375353	0.0917626	0.863267
xanthine	HMDB00292	0	0	0	0	0	NA	-2.1049	0.821094	0.681814	0.822752	1.6586	0.764409	0.915314	0.706196	-2.73762	0.908257	0.640798	0.972256	0.00047645	0.464747	0.000875083	0.000712523	0.00200309	0.00458016	1	1	1
xanthosine	HMDB00299	0.125	0.384615	0.0714286	0	0	0.00984649	-1.81228	0.160626	0.128863	0.305296	1.79734	0.621943	0.865976	0.624758	-2.24225	0.221549	0.150224	0.519493	0.0157882	0.391594	0.00591616	0.0534951	0.0530883	0.0534951	1	1	1
3-carboxy-4-methyl-5-pentyl-2-furanpropionate (3-CMPFP)**		0.666667	0.230769	0.857143	0.7	0.909091	0.000956573	-0.230865	-1.63245	-1.61945	-1.56363	0.885358	0.297779	0.564489	0.869117	0.0969706	-1.6728	-1.77664	-1.68248	0.0029896	-0.456438	0.00111115	0.00611657	0.0193098	0.00981587	1	1	1
X - 10445		0.0625	0.153846	0	0	0.0909091	0.307672	-1.0077	0.266446	0.0845963	0.396166	1.05844	0.479637	0.572411	0.452783	-0.8312	0.420649	-0.0503071	0.449168	0.00186975	0.367789	0.0101174	0.00769108	0.00719189	0.0320961	0.681476	0.681476	0.45521
X - 10457		0	0	0	0	0	NA	-0.708391	0.427218	0.38008	-0.0520693	0.683563	0.469893	0.723233	0.444919	-0.688477	0.493338	0.711676	-0.108148	0.000381525	0.423539	0.00270337	0.000541422	0.0515163	0.00981587	0.0738767	0.666477	0.264235
X - 10458		0	0	0	0	0	NA	-1.1569	0.671063	-0.159491	0.658159	0.808085	0.941527	1.25556	0.634302	-1.21148	0.994398	0.0526434	0.651556	0.000199523	0.325177	0.0241217	0.000339012	5.7689e-05	0.229826	0.434242	0.396353	0.396353
X - 11261		0	0	0	0	0	NA	0.445879	-0.522865	0.362909	-0.191401	1.1847	0.792677	0.980511	0.985247	0.402521	-0.408903	0.336639	-0.295473	0.0855732	-0.0367172	0.804319	0.133326	0.913704	1	1	0.242018	0.913704
1-ribosyl-imidazoleacetate*		0.0208333	0.0769231	0	0	0	0.431866	-0.0667318	-0.519647	0.597006	0.0243323	1.07931	0.924937	0.845585	1.05467	-0.219384	-0.472776	0.682916	-0.215744	0.0380314	0.302945	0.0363492	0.951819	0.951819	0.210792	0.951819	0.0230669	0.39447
N-acetylhomocitrulline		0.5625	0.538462	0.642857	0.3	0.727273	0.220327	-0.456186	-0.889608	-0.170016	-0.773109	1.11272	0.444684	1.27925	0.521106	-0.935593	-1.08351	-0.141188	-0.831705	0.561444	0.0962843	0.515041	1	1	1	1	1	1
X - 11372		0.645833	0.153846	0.785714	0.8	0.909091	0.000234013	0.0378935	-1.58946	-1.58694	-1.42787	1.03451	0.409899	0.273248	0.873743	0.369293	-1.58904	-1.6603	-1.59665	0.00443567	-0.438809	0.00180893	0.0092293	0.0353922	0.00981587	1	1	1
X - 11381		0	0	0	0	0	NA	-0.319574	0.298638	0.186568	-0.172015	1.18153	1.08942	0.598731	0.727529	0.175004	0.227838	0.222683	-0.159279	0.467461	0.0253203	0.86436	1	1	1	0.895297	1	1
5,6-dihydrouridine		0	0	0	0	0	NA	0.42456	-0.261278	0.132742	-0.289891	0.672659	0.724796	0.826746	0.63837	0.499781	-0.109457	0.116968	-0.330688	0.0673175	-0.168147	0.253287	0.130526	0.130526	1	1	1	1
X - 11438		0.5	0.538462	0.428571	0.6	0.454545	0.836621	-1.00225	-0.187852	-0.638603	-0.653115	0.636084	1.16483	1.0712	0.814419	-0.970232	-0.434817	-0.910952	-0.951621	0.247352	0.0355943	0.81019	0.36564	1	1	1	1	1
X - 11440		0.333333	0	0.357143	0.3	0.727273	0.00256271	0.644869	-0.73367	-0.771452	-1.02746	1.18045	0.966966	0.822452	0.861833	0.345666	-0.950456	-1.14251	-1.09644	0.00324686	-0.445771	0.00149686	0.00937467	0.00424014	0.0854496	0.73223	1	1
X - 11444		0.708333	0.307692	0.785714	1	0.818182	0.00160282	-0.263944	-1.27892	-1.36652	-1.04185	1.11573	0.265641	0.126738	1.06841	-0.448418	-1.22695	-1.36587	-1.2829	0.044964	-0.388618	0.00634003	0.188299	0.373228	0.153107	0.978572	0.412508	0.446047
linoleoylcholine*		0	0	0	0	0	NA	-0.435749	0.230684	0.452998	-0.190438	0.97118	0.686189	1.19215	0.672974	-0.521246	0.335196	0.0981004	-0.0931665	0.182819	0.132159	0.370558	0.457625	1	0.664255	0.536041	1	0.844861
octadecenedioate (C18:1-DC)		0	0	0	0	0	NA	-0.86125	0.757607	-0.0360365	0.0863742	0.727168	0.980504	0.414957	0.564709	-0.666438	0.52906	-0.131465	0.166149	0.000265538	0.288404	0.0468213	0.00022315	0.0241372	0.0258936	0.214416	0.0917626	0.704504
5-dodecenoylcarnitine		0.0625	0.230769	0	0	0	0.0348667	-0.847248	0.311347	0.271757	0.00549741	0.454841	0.606249	0.982477	0.632806	-0.965817	0.103664	0.224645	-0.0852742	0.000288745	0.454024	0.00118967	5.80308e-05	0.00461912	0.0129713	0.801259	0.977098	0.852334
2,3-dihydroxy-5-methylthio-4-pentenoate (DMTPA)*		0.0208333	0	0	0	0.0909091	0.329264	0.993473	-0.342679	-0.325147	-0.573509	1.14414	0.770099	0.637936	0.698719	0.748658	-0.415088	-0.38221	-0.377826	0.000538701	-0.473393	0.000678136	0.00330586	0.000322097	0.00603462	1	1	1
X - 11612		0	0	0	0	0	NA	-1.22546	0.44327	0.623013	0.317729	0.487404	0.504852	0.617115	0.449301	-1.25725	0.467603	0.656639	0.345554	3.915e-06	0.646761	6.81905e-07	2.39302e-06	8.01236e-06	2.79704e-05	0.806222	0.806222	0.396353
X - 11632		0	0	0	0	0	NA	-0.758344	0.768279	-0.362781	0.248216	0.989971	0.84102	0.82254	0.799705	-0.71626	1.14032	-0.29167	0.209018	0.000927118	0.0861787	0.56029	0.0049386	0.0870174	0.256879	0.131959	0.0192224	0.1071
X - 11677		0	0	0	0	0	NA	-0.635523	0.428171	-0.0540273	0.255244	0.627915	0.499263	0.644051	0.497576	-0.526762	0.402314	0.0609334	0.149051	0.000598958	0.295422	0.0414962	0.000162726	0.00461912	0.266383	0.609202	0.325032	0.50241
X - 11787		0	0	0	0	0	NA	1.2282	-0.262436	-0.557308	-0.610855	0.75498	0.710569	0.445417	0.639609	1.21535	-0.428483	-0.516606	-0.528825	8.63072e-05	-0.58551	1.23437e-05	0.00062099	0.000144222	0.000393334	1	1	1
X - 11795		0.0625	0	0.142857	0	0.0909091	0.357832	0.753388	-0.868897	0.269266	-0.508573	1.13242	0.94812	1.03242	1.39295	0.473779	-1.23665	0.163953	-0.596522	0.00619192	-0.14204	0.335528	0.0049386	0.163814	0.591348	0.686695	0.0776798	0.591348
stearoylcholine*		0.166667	0.0769231	0.214286	0.3	0.0909091	0.437352	0.114168	-0.211253	-0.299481	-0.83459	0.927622	0.453066	1.18077	0.692364	-0.173026	-0.14777	-0.417573	-0.880992	0.0340633	-0.287056	0.0479047	1	0.0541338	0.694733	0.0541338	1	0.606947
hexadecenedioate (C16:1-DC)*		0.0208333	0.0769231	0	0	0	0.431866	-0.805172	0.397511	0.217375	0.0782068	0.835099	0.873262	0.53244	0.934482	-0.687416	0.273652	0.153897	0.1665	0.00943638	0.345894	0.0160356	0.013651	0.14078	0.0258989	1	1	1
N1-methylinosine		0	0	0	0	0	NA	0.572919	-0.129847	-0.0565829	-0.460388	0.800009	0.690396	1.09152	0.943436	0.518026	-0.00697364	0.192212	-0.0938155	0.0479031	-0.251069	0.0851969	0.127343	0.0642319	0.92631	0.943116	0.943116	0.943116
X - 11979		0	0	0	0	0	NA	1.13216	-0.248176	-0.45177	-0.61145	0.517569	0.586733	0.473934	0.57195	1.26806	-0.311841	-0.498137	-0.579077	5.75083e-06	-0.668881	2.03097e-07	2.67221e-05	9.61483e-06	1.74815e-05	0.447648	0.623847	0.623847
X - 12007		0.5	0.538462	0.642857	0.2	0.545455	0.178455	-0.442124	-0.589611	-0.360303	-0.589531	1.08268	0.959826	0.749103	0.798091	-0.906198	-0.931375	-0.458504	-0.952117	0.574325	0.112116	0.44804	1	1	1	1	1	1
X - 12026		0.0416667	0	0	0.1	0.0909091	0.441236	0.748708	-0.303908	-0.0604514	-0.674908	0.893742	0.797575	0.87559	0.620925	0.796561	-0.321945	0.0098551	-0.776705	0.00279204	-0.354203	0.0135128	0.0235698	0.00177874	0.229826	0.534172	0.534172	0.396353
X - 12100		0	0	0	0	0	NA	-0.200932	0.104315	0.0339242	0.0738608	0.858099	0.559907	0.712091	0.627037	-0.191543	0.114272	0.20062	0.348165	0.877028	0.0892104	0.546522	1	1	1	1	1	1
X - 12101		0.145833	0.0769231	0.0714286	0.3	0.181818	0.370519	0.853838	0.00858397	-1.48521	-1.45722	1.04606	1.04893	1.24468	1.12171	1.2325	0.368447	-0.989081	-1.60508	3.98319e-05	-0.670566	1.84433e-07	0.0509371	0.000668231	0.00169571	0.00889846	0.00920227	0.91769
X - 12104		0	0	0	0	0	NA	-0.782662	-0.0129636	0.681402	0.322006	1.31909	0.675243	0.597829	0.804192	-0.791901	0.318939	0.472254	0.303452	0.0108748	0.482769	0.000510398	0.228813	0.0770829	0.0481441	0.535717	0.143227	0.346704
X - 12117		0	0	0	0	0	NA	-0.228129	-0.334739	0.625307	0.127178	1.12406	1.02554	0.714248	0.871035	-0.514901	-0.392242	0.813661	0.219106	0.0737138	0.322145	0.0255519	0.976307	0.976307	0.287282	0.976307	0.0644097	0.976307
X - 12125		0.0416667	0	0.0714286	0	0.0909091	0.576872	0.586917	-0.368804	0.788693	-1.3736	1.26218	1.14635	0.767607	1.36661	0.829325	-0.154247	0.896032	-1.97606	0.00111774	-0.0818557	0.580199	0.136529	0.0124272	0.831546	0.115274	0.0621439	0.00330011
X - 12127		0	0	0	0	0	NA	0.983501	-0.191508	-0.736479	-0.249055	1.273	1.10813	0.895036	1.69449	0.871929	-0.409969	-0.772799	0.0208609	0.0141156	-0.436957	0.00190116	0.127343	0.288099	0.00282152	1	1	1
X - 12199		0.375	0.461538	0.428571	0.3	0.272727	0.724929	-0.840182	-0.471785	-0.636422	-0.386884	1.17736	1.15416	0.97459	1.02544	-1.27332	-0.461389	-0.710269	-0.4755	0.601551	0.117787	0.425264	1	1	1	1	1	1
X - 12206		0.333333	0.384615	0.357143	0.3	0.272727	0.935792	-1.04702	-0.650609	-0.616107	-0.345281	1.22404	1.31613	1.13867	1.46275	-1.26684	-0.479195	-0.354681	-0.425555	0.66244	0.145521	0.323696	1	1	1	1	1	1
2-oxoarginine*		0	0	0	0	0	NA	-1.24039	0.177608	0.883051	0.4371	0.455212	0.719347	0.976902	0.534739	-1.25572	0.160164	1.16218	0.467558	3.79142e-06	0.722834	6.57432e-09	3.34026e-05	4.80741e-06	3.34026e-05	0.344454	0.221111	0.303474
X - 12410		0.479167	0.846154	0.357143	0.2	0.454545	0.0117243	-1.84898	-0.763861	-0.451812	-0.709914	0.790031	1.17151	1.11352	1.21745	-1.72274	-0.804968	-0.594591	-0.993669	0.0260002	0.405012	0.0042967	0.0966268	0.14078	0.0481441	1	1	1
X - 12411		0.0416667	0.0769231	0	0	0.0909091	0.548653	0.165225	-0.246954	0.247451	-0.457181	1.24929	0.894122	1.12466	1.13335	0.381373	-0.375555	-0.0193561	-0.293811	0.605923	-0.0315521	0.831413	1	1	1	1	1	1
X - 12442		0	0	0	0	0	NA	0.163377	0.497611	-0.112295	-0.724318	0.840212	0.600061	0.676831	0.84644	0.427486	0.521077	-0.0712472	-0.549931	0.00601792	-0.309401	0.0323625	0.625576	0.0917856	0.625576	0.00522547	0.143227	0.343398
hexadecadienoate (16:2n6)		0	0	0	0	0	NA	-0.360515	0.26738	0.393394	-0.271869	0.563236	0.416786	0.476947	0.688207	-0.501448	0.364676	0.396968	-0.177489	0.00471915	0.29778	0.0398224	0.0279804	1	0.0247014	0.0997792	1	0.0966216
X - 12459		0.625	0.769231	0.714286	0.5	0.454545	0.300554	-1.02758	-0.880682	-0.598817	-0.677906	0.698179	0.591483	0.952475	1.00852	-1.30035	-1.00815	-0.890461	-0.674212	0.587276	0.199081	0.174927	1	1	1	1	1	1
X - 12462		0	0	0	0	0	NA	-0.463254	-0.274954	0.653491	0.303342	1.28512	0.406674	0.404845	0.752006	-0.832498	-0.2186	0.594751	0.316366	0.000972443	0.565186	2.84736e-05	0.338771	0.142345	0.0494377	0.0513555	7.34223e-05	0.338771
X - 12472		0	0	0	0	0	NA	-0.169349	0.313405	-0.249626	0.0281939	0.950879	1.37933	1.61851	0.587364	-0.0602415	0.380412	-0.0833184	-0.0777891	0.751241	0.0115092	0.938115	1	1	1	1	1	1
4-methylhexanoylglutamine		0.4375	0.769231	0.357143	0.1	0.454545	0.0127278	-1.10553	-0.343763	-0.425051	-0.229524	0.517082	0.946062	0.703406	1.20301	-0.93184	-0.476759	-0.35331	-0.641287	0.161271	0.28234	0.0518581	0.3047	1	0.128174	1	1	1
argininate*		0	0	0	0	0	NA	-0.63061	-0.248939	0.948945	0.19942	0.844078	1.01118	0.881681	0.470808	-0.46992	-0.338601	1.23963	0.296003	0.00191883	0.557046	3.91961e-05	0.404353	0.0362574	0.00282152	0.404353	0.0362574	0.295853
N-acetyl-isoputreanine*		0	0	0	0	0	NA	0.647589	-0.454357	0.228775	-0.395037	0.678898	0.781565	0.714649	1.05691	0.954965	-0.534646	0.0348478	-0.709233	0.00488855	-0.194197	0.185968	0.0112496	0.0770829	0.295853	0.850813	0.0880619	0.295853
alpha-ketoglutaramate**		0.5625	0.230769	0.714286	0.7	0.636364	0.0432837	0.130577	-1.45258	-1.61181	-1.14655	0.734071	0.658501	0.480555	0.715469	0.523539	-1.31697	-1.50159	-1.25987	5.09151e-05	-0.585734	1.22264e-05	0.000252763	0.00118583	0.000199289	0.569362	0.569362	0.343398
4-hydroxyphenylacetylglutamine		0.0625	0.153846	0	0	0.0909091	0.307672	-0.445944	0.144564	0.0995631	-0.128486	1.30656	1.34336	0.442724	0.607028	-0.824694	-0.0589542	0.0787283	-0.0869714	0.387731	0.211657	0.148691	1	1	0.783322	1	1	1
X - 12726		0.416667	0.769231	0.285714	0.2	0.363636	0.0213467	-1.33232	-0.628643	0.189865	-0.310574	0.422294	1.13362	1.27904	1.00124	-1.21282	-1.07508	-0.0451927	-0.767172	0.00637883	0.509942	0.000213612	0.716468	0.0124272	0.00687023	0.716468	0.294815	0.716468
X - 12739		0.0208333	0.0769231	0	0	0	0.431866	-0.453013	0.545825	-0.104105	-0.221709	0.878572	0.90653	1.17939	0.857982	-0.600119	0.291182	0.237498	0.0852738	0.103786	0.0844383	0.568267	0.100526	1	1	0.329899	1	1
beta-citrylglutamate		0	0	0	0	0	NA	-0.0181471	-0.0112074	-0.131544	0.155296	0.806641	1.13393	0.855019	0.654375	0.113355	-0.129735	-0.178444	0.153633	0.918451	-0.0375593	0.799922	1	1	1	1	1	1
thioproline		0	0	0	0	0	NA	-0.705374	-0.0389641	0.485172	0.442149	1.05277	0.934648	0.735477	0.861807	-1.00612	-0.227786	0.295672	0.529551	0.00839126	0.483948	0.000492198	0.197939	0.0770829	0.0481441	0.197939	0.166869	0.863267
X - 12798		0.0208333	0.0769231	0	0	0	0.431866	-0.27399	0.437075	-0.0205955	-0.431852	1.54748	1.15127	1.02663	1.33457	0.103886	0.525839	0.152715	-0.380472	0.219887	-0.0697851	0.637415	1	1	1	0.230548	1	1
hexanoylglutamine		0.0208333	0.0769231	0	0	0	0.431866	-1.70904	0.40423	0.636937	0.708306	0.662847	0.746873	0.961899	1.01301	-1.48984	0.541052	0.427187	0.794325	5.17663e-06	0.640024	9.67463e-07	5.98256e-07	3.84593e-05	8.74075e-06	1	1	1
3-hydroxyhexanoylcarnitine (1)		0	0	0	0	0	NA	0.0865939	0.0754355	-0.17504	-0.03922	1.224	0.651193	1.21888	0.790978	0.118209	-0.175945	-0.35467	-0.0381253	0.870683	-0.0803399	0.587255	1	1	1	1	1	1
X - 13007		0	0	0	0	0	NA	-0.374831	0.408553	0.0448476	-0.117766	0.743388	0.838051	0.557986	0.681535	-0.179987	0.403901	-0.0956854	-0.0302304	0.0791333	0.0919614	0.534171	0.0641941	1	0.851788	0.600352	0.766129	1
X - 13431		0.0208333	0.0769231	0	0	0	0.431866	-0.61285	0.138681	0.309237	0.103243	0.640978	0.847903	0.980037	0.947232	-0.526663	0.321187	0.125382	-0.0669086	0.0501389	0.315857	0.028745	0.0548996	0.422456	0.127589	1	1	1
X - 13435		0.3125	0.461538	0.214286	0.3	0.272727	0.559865	-0.813755	-0.177929	-0.0329898	-0.230141	0.478349	0.658209	1.08229	0.822547	-0.879044	-0.143858	-0.228935	-0.500987	0.100066	0.263926	0.0698904	0.100526	0.476485	0.332979	1	1	1
X - 13504		0	0	0	0	0	NA	1.49801	-0.708	0.021265	-0.888611	0.68947	0.947267	1.78467	0.643318	1.44796	-0.598152	-0.382807	-1.05726	1.64841e-05	-0.498994	0.00030608	1.13669e-05	1.60247e-05	0.00458016	0.746057	0.746057	0.253564
1-carboxyethylvaline		0	0	0	0	0	NA	0.301567	-0.270509	0.268444	-0.256153	0.267189	0.491493	0.734729	0.539941	0.35789	-0.175234	0.502774	-0.342906	0.00805765	-0.0617567	0.676691	0.0049386	0.0917856	1	1	0.193615	0.216004
X - 13684		0	0	0	0	0	NA	-0.59015	0.144277	0.413991	0.137469	0.453555	0.893061	0.54829	0.851268	-0.623196	-0.0443905	0.311415	0.463873	0.00680021	0.477436	0.00060054	0.116411	0.0535266	0.00145796	1	1	1
X - 13737		0.125	0.0769231	0.142857	0.1	0.181818	0.873825	0.378622	-0.538755	0.166375	-0.496814	0.987731	0.515438	0.684677	0.564329	0.486951	-0.506023	0.0482634	-0.595795	0.0101145	-0.0814627	0.582025	0.0548996	0.0870174	1	1	0.0776798	0.128891
X - 13835		0.583333	0.692308	0.714286	0.2	0.636364	0.0504235	-0.879205	-1.09677	0.188685	-0.507052	0.52558	0.256189	1.57734	1.13369	-1.0173	-1.11999	-0.402519	-0.975023	0.00786516	0.351227	0.0143742	0.338646	0.494033	0.106812	0.338646	0.00691394	0.338646
X - 13837		0.0833333	0	0.0714286	0.2	0.0909091	0.391953	0.739817	-0.50561	-0.52207	-0.414753	0.831671	1.26639	0.807431	1.02994	0.567035	-0.461886	-0.436151	-0.432712	0.00477771	-0.429097	0.00234058	0.0311835	0.0297138	0.00203485	1	1	1
X - 13871		0.541667	0.692308	0.357143	0.5	0.636364	0.311087	-1.0492	-0.444228	-0.588147	-0.713647	0.638164	0.976363	1.0355	0.841159	-1.42085	-0.629257	-1.08312	-1.04958	0.262846	0.175221	0.233572	0.457625	0.837051	0.837051	1	1	1
X - 13879		0.0208333	0.0769231	0	0	0	0.431866	-0.801583	0.217573	0.417524	0.150522	0.657262	0.772028	0.323783	0.465456	-0.88529	0.197618	0.337928	0.208859	0.000238009	0.57866	1.64624e-05	0.0041155	0.0041155	0.000199289	0.935765	0.518101	0.45521
X - 14056		0	0	0	0	0	NA	-0.774822	0.0508283	0.463985	0.429204	1.22884	0.665353	0.680943	0.364761	-0.380857	-0.119031	0.55477	0.428474	0.00678375	0.494222	0.000356696	0.347622	0.0117878	0.0401201	0.338646	0.347622	0.704504
pyroglutamylalanine*		0.0208333	0	0	0	0.0909091	0.329264	0.669409	-0.253303	-0.255007	-0.31038	1.25465	0.436894	0.588538	0.511899	0.259882	-0.315089	-0.216428	-0.244515	0.00928629	-0.395636	0.00538	0.0235698	0.0233688	0.0483818	1	1	1
pyroglutamyllysine*		0	0	0	0	0	NA	-0.694119	0.132153	0.341731	0.341463	0.8763	0.688695	0.784712	0.658823	-0.818707	0.252404	0.345468	0.236947	0.0138652	0.428704	0.00236473	0.0530883	0.0530883	0.0588428	1	1	1
alpha-glutamylleucine*		0.4375	0.461538	0.5	0.3	0.454545	0.793029	-0.635829	-0.705755	-0.629518	-0.494541	0.813685	0.761399	0.81882	0.766925	-0.752905	-0.513877	-0.981248	-0.385356	0.864757	0.0154953	0.916748	1	1	1	1	1	1
pyroglutamylleucine*		0	0	0	0	0	NA	-0.598535	0.168185	0.18023	0.32946	0.695956	0.393669	0.487551	0.743816	-0.623813	0.19533	0.239558	0.344723	0.00810261	0.394682	0.00550261	0.0164837	0.0297138	0.0395502	1	1	1
phenylalanyllysine		0.333333	0.461538	0.214286	0.2	0.454545	0.336437	-0.383714	-0.917855	-0.438919	-0.630946	1.13284	0.799337	1.08569	0.909047	-0.603728	-0.955935	-0.576968	-0.214737	0.613114	0.0459807	0.75631	1	1	1	1	1	1
pyroglutamylphenylalanine*		0.229167	0.461538	0.0714286	0.2	0.181818	0.105297	-0.449084	-0.282694	-0.230579	0.137859	0.685599	0.525448	0.710705	0.87634	-0.579986	-0.387071	-0.327328	-0.0318329	0.424798	0.160287	0.276471	1	0.8033	1	1	1	1
phenylalanylthreonine		0.0416667	0.0769231	0.0714286	0	0	0.652994	-0.25986	-0.143625	0.218567	0.0171653	0.766516	0.469424	0.99261	0.994825	-0.481757	0.0236575	0.286092	0.33117	0.270759	0.284586	0.0499438	0.97643	0.97643	0.783322	0.976307	0.783322	0.97643
X - 14658		0.5	0.769231	0.5	0.3	0.363636	0.10284	-1.27538	-0.74155	-0.211313	-0.729318	0.801308	1.10589	1.56109	0.732781	-1.59442	-1.08123	-0.794177	-0.951372	0.0588513	0.379748	0.0077642	0.419032	0.0924995	0.151643	1	1	1
X - 14837		0.0625	0.0769231	0	0.2	0	0.176282	0.203128	0.236867	-0.761716	-0.351787	0.921579	1.14329	0.880184	1.25414	0.193606	0.169219	-0.847816	-0.464624	0.12756	-0.319394	0.0269103	1	1	0.250303	1	0.250303	1
X - 14838		0.0416667	0.153846	0	0	0	0.131707	-1.02163	-0.252631	1.01674	0.271948	0.935549	0.937074	1.56864	1.58305	-1.34952	-0.220377	0.902617	-0.194209	0.0110101	0.480467	0.000547688	0.254984	0.219	0.00905193	0.698738	0.13008	0.698738
X - 14904		0	0	0	0	0	NA	-0.363763	0.34076	0.0724887	-0.069691	0.755859	0.789852	0.412336	0.649525	-0.535628	0.177905	-0.0420672	-0.0894692	0.143594	0.115653	0.433755	0.409586	0.737597	0.737597	0.737597	0.737597	0.737597
X - 15136		0	0	0	0	0	NA	-0.365078	0.313804	-0.0374703	0.0661325	0.823393	0.501722	0.478393	0.36441	-0.334732	0.357959	0.00803642	0.0886795	0.105853	0.0563109	0.703833	0.174617	0.830005	0.966581	0.662374	0.611333	0.966581
X - 15150		0.458333	0.692308	0.357143	0.3	0.454545	0.21639	-0.662302	-0.613639	-0.257398	-0.402869	0.655278	0.572226	1.03305	0.667002	-0.787526	-0.636199	-0.462046	0.0497027	0.508943	0.20565	0.160836	1	1	1	1	1	1
X - 15161		0	0	0	0	0	NA	0.590429	-0.254252	-0.0688714	-0.311577	0.901832	0.706621	0.587048	1.07821	0.364246	-0.361762	-0.0590101	-0.534907	0.0529828	-0.260726	0.0734791	0.133326	0.175975	0.266383	0.943171	0.943171	0.943116
X - 15220		0	0	0	0	0	NA	-0.985314	0.194781	0.542017	0.423816	0.778893	0.5503	0.91913	0.572705	-1.00561	0.151366	0.294141	0.286916	0.000243779	0.570857	2.26766e-05	0.00129323	0.000937446	0.00188101	0.73223	0.873234	0.91769
X - 15245		0.145833	0.230769	0	0.1	0.272727	0.192369	0.0454704	-0.2974	-0.298593	-0.672952	1.70417	1.14081	0.887677	1.12568	-0.208245	-0.366221	-0.548189	-0.920978	0.686994	-0.100551	0.496503	1	1	1	1	1	1
X - 15461		0	0	0	0	0	NA	-0.408858	0.3458	0.186764	-0.126698	0.957319	0.574932	0.707552	0.531684	-0.282892	0.37218	0.103807	-0.0950195	0.0476843	0.137437	0.351584	0.115952	0.844861	0.522215	0.166299	0.844861	0.844861
X - 15469		0	0	0	0	0	NA	-0.501871	0.396031	-0.00394091	0.0926636	0.86354	1.31829	1.18457	0.996036	-0.358111	-0.128027	-0.103338	0.0355303	0.318303	0.212724	0.146608	0.714728	0.714728	0.832176	1	1	1
1-carboxyethylphenylalanine		0	0	0	0	0	NA	0.362168	-0.226559	0.128789	-0.256751	0.295636	0.530883	0.681395	0.757646	0.293973	-0.171047	0.243829	-0.285745	0.0383511	-0.153325	0.298138	0.0198202	0.237242	1	1	0.550011	0.943116
X - 15503		0.6875	0.615385	0.714286	0.7	0.727273	0.929794	-0.75688	-1.05475	-0.693997	-1.34396	0.732821	0.499393	1.42221	0.295395	-0.961444	-1.11409	-1.08402	-1.29779	0.164717	-0.224626	0.124803	1	0.0642319	1	0.827967	1	1
X - 15520		0.0833333	0.307692	0	0	0	0.00829723	-1.43083	0.210113	0.322579	0.327045	0.892915	1.10066	1.4532	0.842831	-1.56704	0.0995348	0.687739	0.234714	0.000564961	0.530153	0.000106402	0.00100507	0.000937446	0.0129713	1	1	1
X - 15666		0	0	0	0	0	NA	0.785575	-0.211264	-0.235222	-0.445687	0.854037	0.681013	0.759171	0.351015	0.765615	-0.263145	-0.109905	-0.468247	0.00263258	-0.407819	0.004012	0.0279804	0.00130281	0.0483818	1	1	0.45521
X - 15853		0.0833333	0.0769231	0.142857	0.1	0	0.638556	-0.363815	-0.168574	0.0309871	-0.0734879	0.754956	0.531966	0.886155	1.07791	-0.159259	0.0516516	-0.0120368	-0.11968	0.682412	0.163038	0.268202	1	1	1	1	1	1
X - 15854		0.0833333	0.153846	0.142857	0	0	0.333348	-0.553703	-0.0563861	-0.163361	0.112651	0.59367	0.533657	0.689395	1.16261	-0.638433	0.0436175	-0.0805112	0.00777615	0.240452	0.186505	0.204349	0.325527	0.749821	0.92631	1	1	1
X - 16071		0	0	0	0	0	NA	0.645833	-0.0741102	-0.136688	-0.544673	0.609273	0.41401	0.527385	1.00556	0.754897	-0.0301197	0.0857771	-0.484243	0.00189477	-0.438753	0.00181166	0.0112496	0.0112496	0.0129713	0.447648	0.752095	0.698738
X - 16397		0.395833	0.692308	0.285714	0.2	0.363636	0.0675904	-0.611604	-0.471382	-0.0183985	-0.754918	0.790053	0.862097	1.16647	0.755136	-0.892353	-0.48839	0.577565	-0.876309	0.369021	0.132328	0.369944	1	1	1	1	1	1
X - 16580		0	0	0	0	0	NA	-0.344713	0.119206	0.4234	-0.129238	0.917609	0.943388	0.956367	0.927552	-0.17859	0.265026	0.854147	0.00532075	0.15268	0.265835	0.0678169	0.95529	1	0.25295	1	0.95529	0.422606
uric acid ribonucleoside*		0.0208333	0	0	0	0.0909091	0.329264	1.19982	-0.366218	-0.00441021	-1.11193	0.508027	1.13071	1.43161	1.06218	1.24583	-0.627024	-0.0400187	-1.31512	0.000339477	-0.411187	0.00369231	0.00165069	0.000668231	0.0854496	0.298432	0.508007	0.154033
X - 16964		0	0	0	0	0	NA	-1.4152	0.171944	0.652336	0.860644	0.955575	0.672614	0.931167	0.832611	-1.23639	0.4144	0.659758	1.16101	9.39993e-06	0.666579	2.31466e-07	0.000202211	1.92297e-05	0.000104889	0.132685	0.424997	0.511562
X - 17009		0.0416667	0.153846	0	0	0	0.131707	-1.40493	0.375582	0.544633	0.276424	1.67513	0.756676	0.494257	0.817	-2.30175	0.496312	0.783207	0.163381	0.00618285	0.424044	0.00266845	0.0282838	0.032367	0.032367	0.93364	0.93364	0.591348
X - 17010		0	0	0	0	0	NA	-0.856463	0.321044	0.307277	0.32424	1.24415	0.777611	0.769194	0.910382	-1.0493	0.46532	0.0479975	0.329556	0.011808	0.365319	0.0106735	0.033091	0.0515163	0.0247014	1	1	1
X - 17269		0.270833	0.153846	0.285714	0.3	0.363636	0.69632	-0.128794	-0.239663	-0.285622	-0.491195	0.827937	0.779859	0.67027	0.544737	-0.351601	-0.0169616	-0.261716	-0.449284	0.562785	-0.156413	0.288396	1	1	1	1	1	1
X - 17299		0	0	0	0	0	NA	0.263619	-0.256521	0.532936	-0.469555	1.16864	1.29332	0.888791	1.00975	0.119483	-0.386301	0.274876	-0.727231	0.0793065	0.0396927	0.78881	0.659647	0.476485	1	1	0.156096	0.214819
X - 17327		0.166667	0.461538	0.0714286	0.1	0	0.0089997	-1.39282	0.131419	0.196044	0.0533688	0.854759	1.18942	1.2305	0.767273	-1.45059	0.0328307	-0.0496902	0.0938852	0.00187778	0.454979	0.00115805	0.00396704	0.00461912	0.0164676	1	1	1
X - 17328		0.291667	0.307692	0.571429	0	0.181818	0.0178982	-0.966145	-0.615126	-0.116383	0.142158	0.640967	1.04021	1.26298	1.26762	-0.929369	-0.479778	-0.146763	0.270378	0.118779	0.318047	0.0275974	1	0.153929	0.652768	0.652768	1	1
X - 17337		0.25	0.384615	0.285714	0	0.272727	0.193873	-0.987679	-0.357203	0.423805	-0.0789173	0.503375	0.731675	1.12547	0.946209	-1.1129	-0.33237	0.632867	-0.215808	0.00177821	0.556821	3.95385e-05	0.0623368	0.0623368	0.00145796	0.582955	0.145211	0.582955
X - 17345		0.291667	0.769231	0.214286	0	0.0909091	0.000104258	-1.36985	-0.614591	0.185331	0.140878	0.483201	0.740418	1.29239	1.31474	-1.44227	-0.61263	0.130464	0.490292	0.000876273	0.557439	3.86034e-05	0.0264728	0.00599324	0.00383894	0.173854	0.424997	0.972539
X - 17654		0.145833	0.307692	0	0	0.272727	0.0410512	-0.828188	0.386458	-0.0247161	-0.453797	0.654833	0.893354	1.1827	1.01135	-0.853669	0.332087	-0.0120013	-1.02798	0.016135	0.160455	0.27596	0.00611657	1	0.266383	0.166299	1	1
X - 17740		0.0208333	0.0769231	0	0	0	0.431866	-0.755658	0.0438185	0.554794	0.14771	0.732448	0.42241	0.530664	0.532814	-0.705234	-0.000954907	0.561979	0.12378	0.000296857	0.608809	4.40585e-06	0.00937467	0.0124929	0.000702757	0.647494	0.0780479	0.264235
X - 17808		0.0833333	0.0769231	0.0714286	0	0.181818	0.505138	0.398569	-0.584597	0.0232994	-0.647316	0.882295	0.732953	0.989014	0.686631	0.560149	-0.738512	0.110303	-0.678325	0.0109298	-0.161466	0.272907	0.0397092	0.0397092	0.819904	0.935765	0.252383	0.244004
X - 17852		0.270833	0.538462	0.285714	0	0.181818	0.0308413	-1.1815	-0.309112	0.00100476	-0.236207	0.698263	0.795738	0.680821	0.6321	-0.947681	-0.224081	0.0216953	-0.0390041	0.00132673	0.520272	0.000150419	0.00769108	0.00994173	0.00282152	1	1	1
X - 17969		0.583333	0.538462	0.5	0.6	0.727273	0.69228	-0.613532	-0.508835	-0.407738	-0.492686	0.504238	0.398204	0.600802	0.563499	-0.711909	-0.430982	-0.5167	-0.688389	0.752585	0.136089	0.356371	1	1	1	1	1	1
X - 17984		0.25	0.384615	0.142857	0.2	0.272727	0.516905	-1.20565	-0.0967475	-0.00784782	-0.0435992	0.566247	0.697432	0.808416	0.7414	-1.16771	0.00228358	0.0252966	0.100259	0.000568718	0.50983	0.000214415	0.000931485	0.00267212	0.00458016	1	1	1
X - 18059		0	0	0	0	0	NA	-0.548987	0.115293	0.115576	0.396996	0.924523	0.789282	0.572603	0.648221	-0.928161	0.279903	0.00701016	0.438519	0.047706	0.304797	0.0351658	0.339978	0.0530883	0.151643	1	1	1
trp-thr		0.229167	0	0.285714	0.3	0.363636	0.136956	0.72571	-0.848206	-0.385208	-0.636218	1.16055	0.785968	0.924462	0.681268	0.799148	-1.01107	-0.744547	-0.569353	0.00297567	-0.298509	0.0393157	0.00251327	0.019474	0.143376	0.704949	0.704949	0.809405
X - 18165		0.416667	0.538462	0.428571	0.3	0.363636	0.684848	-0.750185	-0.838633	-0.240249	-0.346946	0.754207	0.549224	1.1642	0.948428	-0.841675	-0.700411	-0.376351	-0.160581	0.313442	0.236079	0.106221	1	1	1	0.804316	0.860428	1
X - 18278		0.645833	0.769231	0.714286	0.4	0.636364	0.284042	-1.67673	-0.905009	-0.646335	-0.896789	0.652625	0.918361	0.714508	0.949004	-1.63612	-1.05385	-0.78095	-1.02957	0.0286275	0.407707	0.00402306	0.213263	0.219	0.0247014	0.893146	0.844861	0.844861
1-carboxyethylleucine		0	0	0	0	0	NA	0.195144	-0.269163	0.245925	-0.111622	0.317266	0.457783	0.626798	0.546425	0.251034	-0.246445	0.291313	-0.210462	0.0438049	0.0115092	0.938115	0.0335765	0.619806	1	1	0.242018	0.606947
X - 18913		0.375	0.615385	0.142857	0.4	0.363636	0.0913777	-0.958313	0.125134	-0.744854	-0.231866	0.473606	0.733454	0.541544	0.879555	-1.16265	0.306224	-0.643814	-0.357133	0.00197046	0.102628	0.487604	0.00198083	0.189794	0.534172	0.534172	0.023898	0.343398
X - 18945		0.645833	0.846154	0.571429	0.6	0.545455	0.362391	-0.836022	-0.537654	-0.449714	-0.365208	0.227874	1.01902	0.712228	1.09641	-0.851412	-0.841855	-0.752461	-0.515805	0.481864	0.223559	0.126651	1	1	1	1	1	1
X - 19183		0.520833	0.923077	0.428571	0.4	0.272727	0.00671607	-1.44462	-0.658635	-0.646329	-0.551188	0.751912	0.768729	1.21249	1.1228	-1.72995	-0.792008	-1.09969	-0.739702	0.0166627	0.336013	0.0195465	0.0237244	0.0442402	0.143376	1	1	1
1-carboxyethyltyrosine		0.0208333	0.0769231	0	0	0	0.431866	-0.185221	-0.0960487	0.331779	-0.100795	0.608056	0.286981	0.778833	0.536688	0.00787262	-0.0714438	0.250772	0.0083862	0.443395	0.198071	0.177172	1	1	1	1	0.825016	1
tyrosylserine		0.625	0.615385	0.714286	0.6	0.545455	0.848281	-0.736195	-1.12194	-0.566324	-0.692334	0.688526	0.486701	1.05114	0.581322	-0.912774	-1.28617	-0.867915	-0.405675	0.10876	0.116496	0.430392	0.472395	1	1	0.172045	0.472395	1
X - 20172		0.270833	0.0769231	0.357143	0.3	0.363636	0.317389	0.242737	-0.811343	-0.818969	-0.821086	1.09709	0.901142	1.10138	0.864981	0.251652	-0.886924	-0.474993	-0.645947	0.0497983	-0.318159	0.0275396	0.086859	0.108772	0.229826	1	1	1
X - 20185		0.208333	0.384615	0.285714	0	0.0909091	0.0893138	-0.678081	-0.584052	0.06681	0.0552493	0.846492	0.801397	0.8853	0.914072	-0.367346	-0.571446	0.121638	-0.0301641	0.0403621	0.377558	0.00815568	1	0.130526	0.192123	0.192123	0.325032	1
X - 20197		0.0208333	0.0769231	0	0	0	0.431866	-0.316906	0.015827	0.122267	0.0757645	0.694312	0.57099	0.893737	0.799008	-0.0923592	0.134581	0.283318	0.233951	0.295224	0.262634	0.0713213	0.885117	0.885117	0.885117	1	1	1
X - 21283		0.5	0.153846	0.5	0.8	0.636364	0.0137838	0.590755	-0.790816	-0.783609	-0.861797	1.06011	0.463836	0.210662	0.30478	0.754131	-0.746579	-0.843045	-0.80038	0.000866532	-0.494952	0.000348495	0.00251327	0.00267212	0.00603462	1	1	1
dodecadienoate (12:2)*		0	0	0	0	0	NA	0.0109315	0.119682	-0.178194	-0.00324688	0.715704	0.730625	0.502333	0.860048	0.0594576	0.0613914	-0.22086	0.129617	0.742469	-0.13884	0.34664	1	1	1	1	1	1
perfluorooctanesulfonate (PFOS)		0.0625	0.153846	0.0714286	0	0	0.351794	-0.826648	0.194067	0.000112965	0.274982	0.860249	1.24953	1.45124	0.862648	-0.783155	0.0862035	0.191874	0.211112	0.0660271	0.300194	0.0381666	0.127343	0.0642319	0.590078	1	1	1
N-trimethyl 5-aminovalerate		0	0	0	0	0	NA	0.204442	0.280602	-0.236076	-0.384129	1.77266	0.930613	0.570019	0.600306	0.448387	0.261315	-0.276046	-0.266125	0.118615	-0.312264	0.0307142	1	0.449207	0.449207	0.449207	0.449207	1
X - 21410		0.458333	0	0.714286	0.3	0.818182	8.52303e-05	1.05187	-1.23285	-1.27578	-1.2663	1.52737	0.4227	0.534935	0.322276	1.24514	-1.35064	-1.42207	-1.29268	0.000862165	-0.492033	0.000382358	0.00198083	0.0047946	0.00430919	1	1	1
X - 21444		0.0416667	0	0	0.1	0.0909091	0.441236	-0.29084	0.0862572	-0.13715	0.118996	0.631018	0.872278	0.955487	1.23162	-0.398295	0.0326141	0.107714	0.0451268	0.620822	0.0915684	0.535927	1	1	1	1	1	1
X - 21470		0.645833	0.461538	0.714286	0.7	0.727273	0.44631	-0.0884018	-1.09581	-0.917984	-1.15233	1.38665	0.631635	0.628738	0.413094	-0.628629	-1.1691	-1.07197	-1.15024	0.0452291	-0.253203	0.08249	0.127343	0.0772744	0.404047	1	1	1
glyco-beta-muricholate**		0.479167	0.923077	0.214286	0.4	0.363636	0.00178272	-1.71888	-0.0507245	-0.924177	-0.84817	0.636838	1.23698	0.821855	1.40545	-1.95366	-0.285121	-0.956252	-1.34882	0.00229969	0.265554	0.0681187	0.00155188	0.251671	0.0494377	0.286281	0.286281	0.653903
X - 21740		0.270833	0.692308	0.142857	0.1	0.0909091	0.00106351	-1.43993	-0.336603	0.0123402	0.283548	0.403647	0.7781	1.19627	1.14359	-1.54844	-0.0526523	-0.114521	0.717351	0.000123042	0.572822	2.09358e-05	0.000451185	0.000322097	0.00458016	0.253984	1	1
X - 21785		0	0	0	0	0	NA	-0.402067	0.257339	0.261281	-0.0898806	0.520631	0.633531	0.850927	0.752629	-0.595319	0.278754	0.395967	-0.121305	0.0542885	0.245736	0.0922681	0.0548996	0.755317	0.332979	0.662374	0.977098	0.755317
X - 21796		0	0	0	0	0	NA	1.09293	-0.51779	-0.173784	-0.474654	0.547734	0.733479	0.797922	0.528319	0.963201	-0.734755	-0.0585668	-0.616601	5.60327e-05	-0.435666	0.00196789	0.000252763	5.7689e-05	0.00188101	0.852334	0.412508	0.852334
3-hydroxyhexanoate		0.166667	0.153846	0.214286	0.1	0.181818	0.900509	0.189804	-0.296202	-0.367547	-0.235132	1.12417	0.775244	0.725857	0.560508	0.437949	-0.530297	-0.456934	-0.250231	0.538397	-0.167529	0.255059	1	1	1	1	1	1
X - 21959		0	0	0	0	0	NA	0.0768901	0.267166	0.107683	-0.528793	0.863971	0.88626	0.629183	0.785634	0.343885	0.182227	0.0308144	-0.354214	0.11363	-0.120369	0.415112	1	0.422456	1	0.147753	1	0.256722
pyr-pro*		0.354167	0.307692	0.285714	0.3	0.545455	0.512994	-0.0312454	-0.178184	-0.58908	-0.888117	1.08912	0.808426	0.643654	0.537212	-0.0348571	0.170686	-0.654331	-1.00961	0.0449169	-0.299913	0.0383562	1	0.0924995	0.753615	0.105295	0.688343	0.753615
1-carboxyethylisoleucine		0	0	0	0	0	NA	-0.316525	-0.140141	0.481551	0.114662	0.482857	0.512168	0.668969	0.491434	-0.279155	-0.152823	0.809961	0.0820308	0.020522	0.447624	0.00142233	0.404353	0.219	0.0882641	0.404353	0.110077	0.295853
2'-O-methyluridine		0	0	0	0	0	NA	0.507685	0.142811	-0.168257	-0.62879	1.12368	0.753296	0.605113	0.572885	0.753686	0.162534	0.0189201	-0.565687	0.0143412	-0.355382	0.0131839	0.74231	0.0356566	0.404047	0.0451115	0.74231	0.404047
X - 22158		0	0	0	0	0	NA	-0.635823	0.356335	0.288976	0.0352039	1.21021	1.07174	0.966583	1.32297	-0.241387	0.381721	0.171896	0.171133	0.171286	0.188863	0.198584	0.152811	1	0.830319	1	1	1
X - 22162		0	0	0	0	0	NA	-0.746699	0.317484	0.476495	0.0452141	0.82725	1.03895	1.16534	0.570596	-0.770258	0.301027	0.363673	0.166073	0.00902834	0.39805	0.00508044	0.0282838	0.0353922	0.032367	1	1	1
X - 22475		0.0416667	0	0.142857	0	0	0.166862	-0.63761	-0.387823	0.958912	-0.0594301	1.19735	1.34428	1.49753	1.13896	-0.559687	0.00352549	1.42073	-0.0687925	0.0238332	0.406191	0.00417504	1	0.993407	0.0194569	1	0.13008	0.13008
glyco-alpha-muricholate**		0.604167	0.384615	0.571429	0.9	0.636364	0.0940938	-0.393461	-0.993595	-1.3328	-1.0943	0.899328	1.00035	0.62711	0.96115	-0.443988	-1.27029	-1.5068	-1.28687	0.0562546	-0.371607	0.00930713	0.271273	0.32852	0.0481441	1	1	1
X - 22771		0	0	0	0	0	NA	-1.38565	0.159973	0.685038	0.811217	0.884606	0.6768	0.808416	0.765041	-1.30564	0.283262	0.743829	0.943738	7.74375e-06	0.688194	6.47122e-08	0.000135605	3.36519e-05	0.000135605	0.132685	0.147408	0.60473
X - 22775		0	0	0	0	0	NA	0.0208909	0.0201264	0.0375553	-0.0844459	0.359783	0.27349	0.292889	0.351292	0.107966	0.0246862	-0.00752148	-0.0990681	0.766197	-0.0783187	0.596723	1	1	1	1	1	1
X - 22776		0	0	0	0	0	NA	-0.686287	0.508582	-0.0635616	0.221563	0.824068	0.733161	0.965546	1.22221	-0.901734	0.6683	-0.180733	-0.237521	0.0164857	0.214183	0.143792	0.00753145	0.27375	0.404047	0.868485	0.516257	0.868485
X - 22800		0	0	0	0	0	NA	0.346658	0.112337	-0.330303	-0.252386	0.647396	0.525609	0.805842	0.510243	0.266434	-0.013217	-0.531631	-0.123565	0.0760671	-0.37346	0.0089345	0.699769	0.245721	0.246647	0.596865	0.596865	0.756444
X - 22810		0	0	0	0	0	NA	-0.710207	0.317778	0.275231	0.184681	1.03106	0.707414	1.01088	0.889491	-0.911488	0.525471	0.150267	0.040322	0.0213455	0.325851	0.0238132	0.0397092	0.088876	0.088876	1	1	1
X - 23171		0.0416667	0	0.142857	0	0	0.166862	0.335488	-0.271739	-0.7735	0.311569	1.30847	1.43285	1.05666	1.46139	0.137599	-0.465061	-1.2501	-0.323227	0.0673742	-0.290593	0.0451033	0.808047	0.808047	0.128174	0.808047	0.808047	0.178501
X - 23193		0.0416667	0.0769231	0.0714286	0	0	0.652994	-0.238015	-0.0653272	0.221574	-0.0789237	0.859877	0.707345	0.570099	0.751725	0.0403422	-0.0576261	0.347359	-0.0681661	0.612377	0.170449	0.246752	1	1	1	1	1	1
X - 23196		0	0	0	0	0	NA	-0.545991	0.0324946	0.272841	0.355868	0.827561	0.766673	0.517772	0.570533	-0.956901	0.218688	0.360652	0.471484	0.035032	0.374246	0.00878035	0.339978	0.0436417	0.088876	1	1	1
X - 23240		0	0	0	0	0	NA	-0.537018	0.478191	0.184076	-0.141291	0.970867	0.692103	0.699682	0.781402	-0.481449	0.304066	0.391445	0.104114	0.0275911	0.228612	0.118077	0.0237244	0.669641	0.332979	0.669641	0.669641	0.669641
X - 23258		0.166667	0.230769	0.142857	0.1	0.181818	0.854259	-1.33944	0.0197066	0.100549	0.171394	0.843335	0.848015	0.858016	0.74067	-1.53577	0.233797	0.0910457	0.169797	0.000988159	0.4634	0.000910012	0.0041155	0.00177874	0.00603462	1	1	1
X - 23276		0.125	0.307692	0	0.1	0.0909091	0.104945	-1.00245	0.264668	0.255098	-0.260458	0.760072	1.00941	0.842224	0.779331	-1.25332	0.457011	0.399635	-0.00136567	0.00521683	0.363859	0.0110143	0.013651	0.14078	0.0258989	0.49678	0.977098	0.49678
X - 23277		0	0	0	0	0	NA	0.245793	0.000813488	0.00760205	-0.298429	0.970258	0.764735	1.05767	0.734622	0.239533	0.290607	0.164751	0.0180778	0.56368	-0.12604	0.393314	1	0.899785	1	1	1	1
2,3-dihydroxy-2-methylbutyrate		0.645833	0.461538	0.714286	0.7	0.727273	0.44631	-0.136121	-0.71172	-0.545558	-0.776745	0.939145	0.599925	0.823992	0.406524	-0.648069	-0.767886	-0.825293	-0.741638	0.0579299	-0.334104	0.0202947	0.188299	0.0642319	0.266383	1	1	1
X - 23293		0.395833	0.230769	0.285714	0.5	0.636364	0.150727	-0.541429	-0.287261	0.0465196	-0.54462	0.615147	0.714571	1.2037	0.772874	-0.46327	-0.294552	-0.400768	-0.773699	0.413025	0.0873577	0.554917	1	1	1	1	1	1
X - 23297		0.229167	0.307692	0.142857	0.2	0.272727	0.75049	-1.19802	0.00422924	-0.0270037	-0.0859456	0.649885	0.798753	0.650938	0.636709	-1.3105	0.0283209	-0.147567	-0.064378	0.000623043	0.468509	0.000783844	0.00198083	0.0036953	0.00198083	1	1	1
X - 23481		0	0	0	0	0	NA	-0.225298	0.125054	0.135656	-0.0162226	0.705789	0.466078	1.23492	1.0822	-0.301507	0.0812177	0.00743703	0.151595	0.538981	0.10072	0.495778	0.566874	1	1	1	1	1
X - 23482		0.166667	0	0.142857	0.1	0.454545	0.0229015	0.888645	-0.598843	-0.509127	-0.640551	0.727337	0.692963	0.627113	0.667761	1.16285	-0.619474	-0.366142	-1.05057	0.000107962	-0.501296	0.00028407	0.000303316	0.000303316	0.000678283	1	1	1
X - 23498		0	0	0	0	0	NA	-0.341189	0.465229	0.200359	-0.371032	0.720174	0.864393	0.818917	0.729352	-0.0109273	0.42517	0.00772184	-0.62871	0.0410033	0.0392997	0.790854	0.100526	1	1	0.100526	1	0.52847
X - 23584		0.5	0.769231	0.357143	0.6	0.272727	0.0554188	-1.28382	-0.446325	-0.599999	0.0357818	0.224537	0.761045	1.12786	1.02733	-1.31873	-0.585263	-1.13763	0.189936	0.000963903	0.406977	0.00409562	0.0062762	0.00554295	0.0164676	0.45521	0.45521	0.45521
X - 23590		0.0833333	0.0769231	0	0.1	0.181818	0.43806	-0.73028	0.067858	0.567295	-0.565935	1.14966	0.865202	1.33028	1.41297	-0.438126	0.181905	0.870942	-0.199606	0.033706	0.323605	0.0248547	0.240864	0.776211	0.0725727	0.634546	0.288005	0.288005
X - 23593		0	0	0	0	0	NA	-0.144384	-0.193726	0.321706	0.124736	0.601268	0.750193	0.866791	0.649349	-0.106873	-0.389841	0.622632	0.188883	0.330179	0.208401	0.155187	1	1	1	1	1	1
probable EDTA ion or related		0.0208333	0.0769231	0	0	0	0.431866	-0.83916	0.0773757	0.385402	0.347551	0.997676	0.418879	0.608045	0.720748	-0.725534	0.0174702	0.23692	0.17734	0.000764758	0.546603	5.83532e-05	0.0041155	0.0061599	0.00383894	0.73223	0.73223	0.91769
X - 23639		0	0	0	0	0	NA	0.550869	-0.116646	-0.18548	-0.333951	0.692991	0.797447	1.16102	0.934784	0.428359	-0.0263662	-0.0505172	-0.310556	0.148129	-0.26387	0.0699521	0.377507	0.377507	0.460253	1	1	1
X - 23641		0.0208333	0.0769231	0	0	0	0.431866	-1.41323	0.314378	0.479079	0.658988	0.993087	0.69683	1.03977	1.1456	-1.60049	0.412759	0.0979449	0.379148	0.000127686	0.555754	4.12028e-05	0.000303316	0.000556859	0.000678283	1	1	1
X - 23644		0.458333	0.923077	0.428571	0.2	0.181818	0.000574906	-1.04169	-0.724969	-0.1899	-0.361468	1.10755	0.891822	1.07065	1.38781	-1.27362	-1.2519	-0.334879	-1.24269	0.40127	0.241525	0.098166	1	1	0.295976	1	1	1
2-methylserine		0	0	0	0	0	NA	0.456046	-0.628076	0.211298	0.0683172	1.01294	0.882321	0.72313	0.597839	0.543188	-0.512772	0.276767	0.294245	0.0330051	0.00179656	0.990331	0.0467753	1	1	0.263919	0.13008	1
X - 23648		0.0416667	0.0769231	0	0	0.0909091	0.548653	-0.299384	0.108228	-0.336003	0.23311	0.697598	0.518187	0.995855	0.821939	-0.268888	0.138087	-0.458973	0.350624	0.25422	0.0533353	0.718822	0.767152	0.767152	1	1	0.854043	0.788464
X - 23652		0.0208333	0.0769231	0	0	0	0.431866	-0.92868	-0.380547	1.1997	0.333521	0.943088	0.881733	1.46159	1.48819	-1.04871	-0.264026	0.758951	0.435735	0.00207567	0.557214	3.89411e-05	0.383576	0.0734285	0.00282152	0.50241	0.0153371	0.50241
X - 23666		0.208333	0.384615	0.214286	0	0.181818	0.162461	-1.18555	-0.547967	0.629245	-0.0697779	0.496365	1.0276	0.765	0.721664	-1.39883	-0.626529	0.53893	-0.21415	0.000100715	0.668432	2.08363e-07	0.1071	0.00200309	7.34223e-05	0.149216	0.0429398	0.1071
1-stearoyl-2-hydroxylinoleoyl-GPC (18:0/18:2(OH))		0.0208333	0	0.0714286	0	0	0.478872	0.0986852	-0.187525	-0.237117	0.193351	0.623656	1.0228	1.26193	0.981704	0.0670421	-0.107186	-0.00590295	0.383604	0.807179	-0.0223447	0.880176	1	1	1	1	1	1
PC(O-18:0/20:4)*		0	0	0	0	0	NA	-0.079579	0.0343195	0.0768574	-0.0195018	0.651613	0.756958	0.582663	0.750856	0.127396	0.00812136	-0.00730431	0.00063005	0.977914	0.0450824	0.760929	1	1	1	1	1	1
X - 23710		0	0	0	0	0	NA	-0.304045	0.394553	0.200173	-0.324808	0.922796	0.980729	0.703594	0.886899	-0.279106	0.736881	0.299335	-0.0963485	0.103688	0.0746133	0.614252	0.325527	1	0.788464	0.325527	0.788464	0.788464
X - 23737		0.0416667	0	0	0	0.181818	0.0712705	-0.193985	0.219008	-0.0160757	-0.32967	0.886793	0.525821	0.852595	0.95033	-0.0831361	0.311947	-0.257906	-0.513969	0.412776	-0.0311029	0.833779	0.767152	1	1	1	1	1
X - 23739		0.0416667	0	0.0714286	0	0.0909091	0.576872	-0.383992	-0.0896811	0.284825	0.0097262	0.952815	0.672379	1.09176	0.712177	-0.311699	0.227702	0.388466	0.192806	0.246168	0.2838	0.0506072	1	1	0.344739	1	0.957662	1
carotene diol (2)		0.0625	0.153846	0.0714286	0	0	0.351794	-0.938406	0.0214118	0.198098	0.308326	1.39918	0.90806	1.13487	0.754175	-0.890343	0.175539	0.365813	0.356917	0.0498997	0.370709	0.00949258	0.24376	0.0924995	0.17922	1	1	1
beta-cryptoxanthin		0.291667	0.769231	0.285714	0	0	4.03741e-05	-1.4518	-0.480095	0.0205982	0.245061	0.58267	1.21892	1.59916	0.993931	-1.34273	-0.879785	0.232547	0.27215	0.00880719	0.421518	0.00284712	0.0966268	0.000937446	0.266383	0.73223	1	1
X - 23782		0	0	0	0	0	NA	-0.774418	0.644781	0.377234	-0.248348	1.00943	0.754412	1.0583	0.995634	-0.578544	0.704673	0.344848	-0.373725	0.00286202	0.265498	0.0681792	0.000931485	0.753615	0.0735534	0.114696	0.753615	0.753615
X - 23974		0	0	0	0	0	NA	-1.12771	0.699935	0.264622	0.201351	0.885831	0.453663	0.507881	0.522739	-1.42202	0.780993	0.230382	0.0681186	1.32112e-05	0.393446	0.0056649	1.13669e-05	0.00160247	0.000847853	0.0738767	0.128658	0.756444
N('1)-acetylspermidine		0	0	0	0	0	NA	-0.497796	-0.0981176	0.59947	0.168208	0.953282	0.693261	0.707176	0.613815	-0.677615	0.128741	0.791838	0.00894113	0.00745197	0.501521	0.000282002	0.254984	0.0917856	0.0194569	0.434242	0.12235	0.346704
lysoPE(O-16:0)		0.0625	0	0.0714286	0.1	0.0909091	0.734547	0.248724	-0.174957	0.115346	-0.512012	1.01555	0.938062	0.742955	0.769317	0.409857	-0.201695	0.246182	-0.382719	0.190047	-0.114306	0.439167	0.95529	0.377507	1	1	1	0.493088
X - 24023		0	0	0	0	0	NA	0.0582525	0.383925	-0.0771765	-0.487315	1.17887	1.16627	1.25016	0.978576	-0.304277	0.497249	-0.237343	-0.35794	0.379002	-0.112173	0.447811	1	1	1	0.572562	1	1
X - 24024		0	0	0	0	0	NA	-0.470562	0.243698	0.180898	0.0815051	1.51111	0.937577	1.38248	0.8159	-0.550659	0.440128	0.14512	0.0107014	0.564593	0.134966	0.36039	1	1	1	1	1	1
X - 24027		0	0	0	0	0	NA	0.287047	0.0654276	-0.0733915	-0.355789	0.441757	0.622357	1.09782	1.15424	0.332048	0.0921861	0.296784	-0.0112704	0.572785	-0.0887051	0.548806	1	1	1	1	1	1
X - 24035		0	0	0	0	0	NA	-0.53715	0.154484	0.155284	0.29703	0.901584	0.753292	1.13902	1.16366	-0.761713	0.33248	-0.366741	0.0402143	0.112327	0.22704	0.120696	0.325527	0.325527	0.325527	1	1	1
PC(O-16:0/16:0)		0	0	0	0	0	NA	0.556209	-0.229626	0.00145635	-0.366411	0.748564	0.412169	0.528158	0.593511	0.732091	-0.0873177	0.0521674	-0.314211	0.0163559	-0.272965	0.0605008	0.0457496	0.0289647	0.404047	0.753615	0.753615	0.753615
his-glu		0	0	0	0	0	NA	-0.698649	-0.131345	0.479963	0.556514	0.758611	0.352759	0.804351	1.31352	-0.770088	-0.0842783	0.492877	0.306274	0.00258218	0.545929	5.98436e-05	0.0994619	0.0363681	0.011779	0.298432	0.0621439	0.756444
PC(14:0/16:1)*		0	0	0	0	0	NA	-0.495154	-0.0683957	0.280746	0.417008	0.645797	0.827772	0.64864	0.946962	-0.391431	0.0366586	0.392185	0.361453	0.0205651	0.436115	0.00194445	0.511435	0.0289647	0.0735534	0.574597	0.574597	0.972539
X - 24118		0.0208333	0.0769231	0	0	0	0.431866	-0.781433	0.217361	0.31883	0.119703	1.04855	1.0336	0.643083	0.576988	-0.437126	0.233291	0.192071	-0.0747762	0.0464341	0.316026	0.0286553	0.111105	0.373228	0.0725727	1	1	1
diacylglycerol (12:0/18:1, 14:0/16:1, 16:0/14:1) [1]*		0.3125	0.153846	0.357143	0.4	0.363636	0.543224	-0.296795	-0.57761	-0.189692	-0.879722	1.23969	0.864817	1.14554	0.869246	-0.507913	-0.697163	-0.273589	-1.31096	0.464836	-0.00915122	0.950777	1	1	1	1	1	0.910421
palmitoleoyl-linoleoyl-glycerol (16:1/18:2) [1]*		0.104167	0	0.142857	0	0.272727	0.100137	-0.303824	-0.0368538	-0.0255667	-0.506803	1.32132	1.32839	1.41156	1.24811	-0.0333706	-0.396608	-0.217643	-0.392004	0.751259	0.0341346	0.817839	1	1	1	1	1	1
N-stearoyl-sphingadienine (d18:2/18:0)		0	0	0	0	0	NA	-0.771883	0.377912	0.485503	-0.0101198	0.451743	0.455617	0.820064	0.590635	-0.880365	0.523497	0.707329	-0.0327151	0.000107278	0.502026	0.000277397	2.69215e-05	0.00994173	0.00572519	0.286281	0.403111	0.286281
palmitoyl-arachidonoyl-glycerol [2]*		0	0	0	0	0	NA	0.101007	0.248816	-0.00510733	-0.431404	0.824702	0.669887	0.664777	0.894889	0.069969	0.375753	0.0293588	-0.232371	0.267268	-0.0982493	0.506461	1	1	1	0.265371	1	1
X - 24215		0	0	0	0	0	NA	-0.488628	0.152349	0.196261	0.205152	0.851549	0.304198	0.54237	0.631958	-0.337159	0.164454	0.160103	0.208832	0.0127194	0.388899	0.00629894	0.0112496	0.0735534	0.0735534	1	1	1
gamma-glutamyl-alpha-lysine		0	0	0	0	0	NA	-0.517666	0.13278	0.266473	0.200547	0.470587	0.3554	0.48961	0.509107	-0.463656	0.209887	0.292156	0.149485	0.00144595	0.487148	0.00044571	0.0049386	0.0061599	0.00572519	1	1	1
X - 24241		0	0	0	0	0	NA	-0.0559372	0.338514	0.00100311	-0.365641	1.57782	0.850743	0.495168	0.464139	0.339115	0.380499	-0.0328492	-0.293067	0.0430207	-0.251294	0.0849087	0.89162	0.27375	0.89162	0.0307148	0.616323	0.616323
X - 24243		0.1875	0	0.428571	0	0.272727	0.0108271	0.808145	-0.541473	-0.585486	-0.732732	0.915917	0.880617	0.638242	0.510364	0.69703	-0.717823	-0.628632	-0.946226	0.000209115	-0.498489	0.000311113	0.00132055	0.000322097	0.00121496	1	1	1
X - 24253		0	0	0	0	0	NA	-0.0835899	0.278776	-0.0355687	-0.223682	0.932227	0.701486	0.712881	0.598854	0.100241	0.508175	-0.067282	-0.120586	0.285027	-0.0926351	0.531167	1	1	1	0.304297	1	1
X - 24254		0	0	0	0	0	NA	-0.449097	0.482336	0.453039	-0.494986	0.559489	0.810569	0.225672	0.662549	-0.616663	0.483791	0.47644	-0.485754	0.000218852	0.304236	0.035521	0.0109892	1	0.00101742	0.0109892	1	0.00394085
X - 24257		0.0208333	0.0769231	0	0	0	0.431866	-0.644685	0.0800035	0.495736	-0.0136686	0.699625	0.663927	0.428725	0.622877	-0.552798	0.00948183	0.488766	-0.0676447	0.000655756	0.541831	6.96866e-05	0.0137365	0.0734285	0.000702757	0.686695	0.191286	0.1071
linoleoyl-docsahexaenoyl-glycerol [2]*		0.0416667	0.153846	0	0	0	0.131707	-0.442517	0.348092	-0.193126	-0.103642	1.35404	1.18537	0.955021	1.09251	-0.143375	0.495847	-0.0937041	0.415311	0.453786	-0.0250395	0.86585	0.628548	1	1	1	1	1
linoleoyl-arachidonoyl-glycerol (18:2/20:4) [2]*		0.0416667	0	0	0.1	0.0909091	0.441236	0.553391	-0.0496017	-0.302326	-0.784468	0.95896	1.39933	1.17447	1.0197	0.245843	0.33045	0.0189893	-0.570565	0.0323053	-0.344209	0.0165931	0.623847	0.0233688	0.404047	0.374339	0.623847	0.520056
linoleoyl-arachidonoyl-glycerol (18:2/20:4) [1]*		0.166667	0	0.142857	0.2	0.363636	0.121236	-0.0104812	-0.0767534	-0.337355	-0.911389	0.997827	1.34114	0.954055	0.833283	0.0607729	0.0923672	-0.341161	-1.15949	0.192728	-0.210871	0.150241	1	0.245721	1	0.536041	1	1
diacylglycerol (14:0/18:1, 16:0/16:1) [1]*		0.0208333	0	0	0	0.0909091	0.329264	-0.39471	0.268682	-0.0288621	-0.0804465	1.1842	1.03759	1.47129	0.876766	-0.230735	0.577399	0.266461	-0.181462	0.475843	0.0622058	0.67447	0.767152	1	1	1	1	1
diacylglycerol (14:0/18:1, 16:0/16:1) [2]*		0	0	0	0	0	NA	-0.450468	0.238721	0.153019	0.0894356	1.2286	0.786687	1.05126	0.75432	-0.416894	0.297327	0.378647	0.136245	0.401498	0.182688	0.213933	0.695245	1	1	1	1	1
X - 24329		0	0	0	0	0	NA	0.307318	-0.0682516	-0.0455982	-0.234875	0.647911	0.287392	0.677586	0.7498	0.396797	0.0962751	-0.0826817	-0.165059	0.112865	-0.265722	0.0679375	0.0748041	0.314589	0.832176	1	1	1
X - 24408		0.104167	0.307692	0.0714286	0	0	0.0388946	-1.33843	-0.389606	0.886878	0.31943	0.837119	0.92421	0.942702	0.583776	-1.62201	-0.296717	0.657079	0.201112	5.04974e-05	0.688138	6.49359e-08	0.0502631	0.000556859	0.000199289	0.0768493	0.0290059	0.28162
X - 24425		0.291667	0.0769231	0.428571	0.2	0.454545	0.112044	-0.0228338	-0.517217	0.104777	-0.95317	0.938544	0.880294	0.770947	0.64516	-0.0461508	-0.812067	0.18377	-1.08278	0.0192963	-0.0531108	0.719957	0.73223	0.0535266	0.784444	0.73223	0.433375	0.0165686
X - 24430		0.145833	0.230769	0.214286	0	0.0909091	0.354207	-0.800496	-0.214437	0.0973695	0.0296917	0.821868	0.852003	0.851467	0.503393	-0.505751	0.0947526	0.130897	-0.0966071	0.0604539	0.360322	0.011879	0.305083	0.0924995	0.151643	1	1	1
X - 24435		0	0	0	0	0	NA	0.560347	-0.405545	0.122949	-0.257852	0.659758	0.970854	1.05151	0.828939	0.420237	-0.260477	0.0381203	-0.319168	0.0465426	-0.226423	0.121736	0.0641941	0.128274	0.590078	1	1	1
PE(P-16:0/20:3)*		0	0	0	0	0	NA	0.941892	-0.412894	-0.159082	-0.443024	0.754499	0.535229	0.680811	0.693791	1.02824	-0.404772	-0.258123	-0.253431	0.000323712	-0.422809	0.00275453	0.000303316	0.00200309	0.00785269	1	1	1
oleoylcholine		0	0	0	0	0	NA	-0.594153	0.245241	0.446322	-0.0156916	0.77705	0.712465	1.45375	0.527225	-0.51742	0.489477	-0.133079	-0.00787387	0.0548056	0.227489	0.119943	0.0641941	0.410649	0.410649	0.801259	1	1
arachidonoylcholine		0.0625	0.153846	0	0	0.0909091	0.307672	-0.155377	0.139823	0.273585	-0.719158	0.821761	0.476927	0.688831	0.694351	0.145678	0.242592	0.0590035	-0.640809	0.0198731	-0.0221763	0.881072	1	0.535533	1	0.0133477	1	0.0309598
X - 24452		0	0	0	0	0	NA	-0.348406	0.0194283	0.377328	0.0439998	0.557711	0.579274	0.566751	0.76108	-0.243037	-0.0941869	0.541132	-0.00713548	0.0860117	0.358638	0.0123109	0.957662	0.957662	0.0310786	1	0.957662	0.957662
X - 24455		0	0	0	0	0	NA	-0.21351	-0.0189631	0.127427	0.160623	0.560702	0.537347	0.761514	0.663113	-0.267946	-0.164691	0.11991	0.229294	0.399263	0.250283	0.0862115	1	1	0.69038	1	1	1
X - 24456		0	0	0	0	0	NA	-0.654091	0.179203	0.280196	0.290217	0.765832	0.598395	0.773977	0.579348	-0.627892	0.0664372	0.263504	0.469733	0.00879917	0.434487	0.00203063	0.0356566	0.0356566	0.0356566	1	1	1
X - 24468		0.208333	0.0769231	0.285714	0.2	0.272727	0.54183	0.79385	-0.702819	-0.970043	-0.731453	1.02649	1.02325	0.948912	0.879753	1.02222	-0.779523	-1.00944	-0.361047	0.00131364	-0.501015	0.000286676	0.0062762	0.0062762	0.00383894	1	1	1
X - 24469		0.0208333	0	0	0.1	0	0.274621	0.188431	-0.192237	-0.185868	0.0714764	0.951943	0.965148	0.839218	0.967997	0.11669	0.0254122	-0.111386	-0.217855	0.730385	-0.114643	0.43781	1	1	1	1	1	1
X - 24470		0.208333	0.0769231	0.0714286	0.5	0.272727	0.038663	0.560196	-0.159504	-1.30637	-0.925885	1.29685	1.03657	0.848008	0.814166	1.03363	0.145919	-1.59251	-1.10884	0.00140444	-0.573551	2.03212e-05	0.144519	0.0233688	0.0233688	0.149736	0.0233688	0.314372
X - 24474		0.0625	0.153846	0	0	0.0909091	0.307672	-0.352292	-0.0474811	-0.31355	0.215057	0.818487	0.85616	1.25202	1.26033	-0.129495	-0.21004	-0.470684	-0.0242857	0.526728	-0.0181902	0.902334	1	1	1	1	1	0.910421
adduct of 5-oxoproline		0	0	0	0	0	NA	-0.0241683	-0.338258	0.155669	0.317555	0.437063	1.1886	0.576917	0.664246	0.00364308	-0.305638	0.0444671	0.297717	0.322259	0.179263	0.222792	1	0.804316	1	0.804316	1	1
hydroxyasparagine**		0.0416667	0	0	0	0.181818	0.0712705	0.0741977	-0.247868	0.100045	-0.161599	0.830406	0.737646	0.85384	0.688318	0.0410578	-0.0965006	0.256551	-0.222122	0.548504	0.0368295	0.803732	1	1	1	1	1	1
X - 24516		0.5625	0.846154	0.428571	0.3	0.636364	0.0399386	-1.14646	-0.487582	-0.695496	-0.490058	0.50441	1.10187	0.963457	0.987567	-1.03772	-0.651653	-0.7706	-1.04733	0.353096	0.178084	0.2259	0.509967	1	0.931048	1	1	1
X - 24518		0.229167	0.384615	0.142857	0.1	0.272727	0.32978	-0.910502	-0.280751	0.333667	-0.357469	0.795058	1.05136	1.18226	0.893956	-1.1032	-0.274528	0.353623	-0.396029	0.077937	0.354427	0.0134496	0.703761	0.703761	0.0725727	0.893146	0.703761	0.703761
X - 24519		0	0	0	0	0	NA	0.46384	-0.058329	-0.233476	-0.261687	0.959468	0.851522	0.750376	0.49668	0.788402	-0.110024	-0.335585	-0.260925	0.227955	-0.266957	0.0666202	0.639293	0.432148	0.639293	1	1	1
X - 24520		0.0208333	0.0769231	0	0	0	0.431866	-0.778523	0.0615768	0.549105	0.222894	0.905701	0.548057	0.585689	0.357334	-0.767615	0.221592	0.488326	0.293681	0.00150826	0.55188	4.78019e-05	0.0365997	0.00982315	0.00687023	0.571924	0.286928	0.286928
X - 24527		0.0208333	0.0769231	0	0	0	0.431866	-0.447691	0.535122	-0.0498269	-0.302152	0.943807	0.867482	1.15926	0.945721	-0.84926	0.374112	0.154402	-0.179865	0.104969	0.0838207	0.57111	0.152811	1	1	0.253581	1	1
X - 24531		0.604167	1	0.357143	0.5	0.545455	0.00532812	-1.46864	-0.730212	-0.611656	-0.650786	0.163576	1.04619	1.17614	1.11031	-1.47501	-1.21204	-0.930906	-1.1441	0.0449087	0.324784	0.0243033	0.111105	0.0530883	0.266383	1	1	1
PEG-glucuronide, fragment 04*		0.25	0.384615	0.285714	0.1	0.181818	0.419503	-0.91689	-0.408987	0.217384	-0.0685206	0.550326	1.41225	1.77952	1.1637	-1.13813	-0.910834	-0.600211	-0.541599	0.224029	0.273638	0.0598436	1	0.432148	0.860428	0.860428	0.860428	1
X - 24592		0	0	0	0	0	NA	-0.897706	0.338202	0.375981	0.288686	0.949259	0.676113	0.982643	0.925776	-1.13563	0.634046	0.124068	-0.0201318	0.00237032	0.432858	0.00212018	0.00611657	0.00982315	0.0101463	1	1	1
X - 24593		0.604167	0.923077	0.428571	0.5	0.545455	0.0471441	-1.18958	-0.605239	-0.694641	-0.648236	0.53346	0.68496	0.687104	1.03471	-1.45957	-0.393188	-0.848539	-0.879524	0.070213	0.294411	0.042231	0.133326	0.373228	0.133326	1	1	1
X - 24608		0.1875	0.0769231	0.0714286	0.1	0.545455	0.00726153	-0.00682438	-0.27441	0.017045	-0.570587	1.12955	0.563432	1.67481	0.875579	-0.513875	-0.0698234	-0.290734	-0.973662	0.289405	-0.180217	0.220298	1	0.130526	1	0.827967	1	1
X - 24669		0.5625	0.538462	0.714286	0.4	0.545455	0.488594	-0.480455	-0.90385	-0.176964	-0.801609	1.08526	0.412903	0.866858	0.782738	-0.94334	-0.963989	-0.0826705	-1.01023	0.303976	0.0960598	0.516026	1	1	1	1	0.478214	0.432008
X - 24678		0	0	0	0	0	NA	-0.846964	0.216943	0.378121	0.381102	0.768301	0.698748	0.807435	0.797558	-0.619648	0.0311708	0.252229	0.519971	0.00157901	0.490517	0.000401088	0.00396704	0.00785852	0.00754327	1	1	1
pyr-pro*		0.416667	0.461538	0.428571	0.4	0.363636	0.968336	-0.38703	-0.330428	-0.704205	-0.0991753	0.985157	0.752225	0.489523	0.952819	-0.605583	-0.408116	-0.745646	-0.257631	0.292957	-0.0752309	0.611315	1	1	1	1	1	0.507128
X - 24686		0	0	0	0	0	NA	-0.324621	0.0390533	0.281124	0.0783719	0.885917	1.0974	0.657276	0.689412	0.0128748	-0.0843565	0.485116	0.268051	0.365556	0.255729	0.0793721	1	1	0.461145	1	1	1
X - 24695		0	0	0	0	0	NA	-0.61733	0.179127	0.340155	0.19236	0.406908	0.307014	0.276622	0.353641	-0.690252	0.24813	0.306089	0.106428	3.66956e-05	0.6069	4.80867e-06	8.31576e-05	0.00031088	0.000166074	0.850813	0.753615	0.753615
X - 24697		0	0	0	0	0	NA	-1.01398	0.410079	0.424218	0.290769	0.694612	0.777117	0.640957	0.597383	-0.891638	0.759507	0.198187	0.259732	0.000119241	0.515332	0.00017814	0.000593769	0.000624964	0.000199289	1	1	1
X - 24698		0.6875	0.846154	0.714286	0.4	0.727273	0.138753	-0.607652	-0.843353	-0.246378	-0.768463	0.861035	0.36612	1.42967	0.607434	-0.83234	-0.999232	-0.673209	-0.950675	0.261501	0.0628796	0.671143	1	1	1	1	0.504766	1
X - 24699		0	0	0	0	0	NA	0.568285	-0.147417	0.152519	-0.622641	0.896633	0.799446	0.731216	0.623135	0.540347	-0.312634	0.0347075	-0.497566	0.00655451	-0.245511	0.0925756	0.0966268	0.00923985	0.637496	0.637496	0.637496	0.117919
X - 24718		0	0	0	0	0	NA	-0.735408	0.13717	0.415887	0.31646	1.19708	0.873712	0.39704	0.696761	-0.20665	0.209576	0.324306	0.295265	0.0234448	0.42483	0.00261493	0.305083	0.150588	0.00517103	1	1	1
X - 24728		0.0208333	0	0	0.1	0	0.274621	-0.633333	0.00958428	0.268861	0.335647	0.749904	0.453211	1.12287	0.901249	-0.579766	-0.0800206	0.613158	0.486133	0.0176712	0.427806	0.00242078	0.0548996	0.0643953	0.168634	0.49678	0.518101	1
* association between missing rate and age group

## Sheet: Supp Table 2
Supplemental Table 2: Results for all 914 metabolites in batch 3. N infant = 21, N early childhood = 7, N late childhood = 11, N adolescent = 11
Metabolite	HMDB	Total Percent Missing	Infant Percent Missing	Early Childhood Percent Missing	Late Childhood Percent Missing	Adolescent Percent Missing	Chi Square Missing*	Infant Mean of Normalized Data	Early Childhood Mean of Normalized Data	Late Childhood Mean of Normalized Data	Adolescent Mean of Normalized Data	Infant Standard Deviation of Normalized Data	Early Childhood Standard Deviation of Normalized Data	Late Childhood Standard Deviation of Normalized Data	Adolescent Standard Deviation of Normalized Data	Infant Median of Normalized Data	Early Childhood Median of Normalized Data	Late Childhood Median of Normalized Data	Adolescent Median of Normalized Data	p-value Kruskal Wallis	Spearman Rho	p-value Spearman Correlation	Infant v. Early Childhood (Mann-Whitney)	Infant v. Late Childhood (Mann-Whitney)	Infant v. Adolescent (Mann-Whitney)	Early Childhood v. Late Childhood (Mann-Whitney)	Early Child v. Adolescent (Mann-Whitney)	Late Childhood v. Adolescent (Mann-Whitney)
1,2-dilinoleoyl-GPC (18:2/18:2)		0	0	0	0	0	NA	-0.573823	0.166379	0.688768	0.300834	1.14499	0.58118	0.387889	0.716296	-0.848601	-0.0218681	0.800848	0.28759	0.00293356	0.532283	6.93196e-05	0.269626	0.0873795	0.00617334	0.724233	0.176471	0.302549
1,2-dioleoyl-GPC (18:1/18:1)*		0	0	0	0	0	NA	-0.265286	0.338404	0.154919	0.136188	0.844099	0.44076	0.36986	0.590644	-0.339938	0.533209	0.236628	-0.137075	0.0759104	0.267684	0.0601911	0.287676	0.49227	0.440781	0.738876	0.738876	0.738876
1,2-dioleoyl-GPE (18:1/18:1)		0	0	0	0	0	NA	-0.636125	0.585419	0.509727	0.332155	0.687405	0.611147	0.517288	0.953587	-0.709956	0.741761	0.664891	0.138829	0.000143794	0.558774	2.47202e-05	0.00152866	0.0291974	0.000299664	1	1	1
1,2-dioleoyl-GPG (18:1/18:1)		0.02	0.047619	0	0	0	0.703395	-0.918365	0.916917	0.226345	0.63287	0.884844	0.876504	0.544363	0.602834	-0.679041	1.03985	0.111935	0.674463	3.97246e-06	0.553718	3.03011e-05	0.000557414	1.29278e-05	0.00138423	0.328306	0.256033	0.256033
1,2-dipalmitoyl-GPC (16:0/16:0)	HMDB00564	0	0	0	0	0	NA	0.712134	-0.462507	-0.423509	-0.641697	0.708838	0.455899	0.461339	0.382397	0.720279	-0.536889	-0.41117	-0.727683	2.07182e-06	-0.656848	2.21434e-07	0.000891862	6.23138e-06	9.0448e-05	0.749874	0.860106	0.398981
1,5-anhydroglucitol (1,5-AG)	HMDB02712	0.1	0.047619	0.142857	0.181818	0.0909091	0.656819	0.48211	-0.821822	-0.850903	-0.436794	1.2578	1.0744	0.537108	1.08352	0.552131	-1.3008	-0.841201	-0.299325	0.00485347	-0.459384	0.000791106	0.0994983	0.184259	0.00435815	1	1	0.994948
1-(1-enyl-oleoyl)-GPE (P-18:1)*		0.32	0.666667	0.142857	0	0.0909091	0.000137777	-0.78254	-0.195351	-0.339189	0.272566	0.871124	1.32822	0.880527	1.24184	-1.03748	-0.680529	-0.264521	0.626969	0.0466383	0.301049	0.0336321	0.666185	0.0645557	0.666185	0.749874	1	0.666185
1-(1-enyl-palmitoyl)-2-arachidonoyl-GPC (P-16:0/20:4)*		0	0	0	0	0	NA	0.681977	-0.095813	-0.608278	-0.632707	0.968875	0.720823	0.762474	0.728743	0.41895	-0.223594	-0.657372	-0.245644	0.000185555	-0.594364	5.3418e-06	0.0573359	0.000478235	0.00252657	0.984917	0.984917	0.984917
1-(1-enyl-palmitoyl)-2-arachidonoyl-GPE (P-16:0/20:4)*		0	0	0	0	0	NA	0.593601	-0.130982	-0.410378	-0.639508	0.719333	0.588433	0.513656	0.508085	0.572068	-0.0900287	-0.423777	-0.369489	1.99519e-05	-0.639862	5.64721e-07	0.125861	1.81361e-05	0.000398529	0.166667	0.663299	0.663299
1-(1-enyl-palmitoyl)-2-linoleoyl-GPC (P-16:0/18:2)*		0.4	0.52381	0.142857	0.363636	0.363636	0.335169	-0.604571	-0.0104261	-0.701054	-0.79052	1.10575	1.05774	0.968356	0.346246	-1.02763	-0.167341	-0.595092	-0.777734	0.442666	0.00025277	0.99861	0.946328	1	1	0.625189	0.946328	1
1-(1-enyl-palmitoyl)-2-linoleoyl-GPE (P-16:0/18:2)*		0	0	0	0	0	NA	-0.0678538	-0.0282814	-0.0641351	0.211671	0.935699	0.450878	0.738063	0.513472	-0.059945	0.00379244	-0.0153004	0.265114	0.574971	0.0876101	0.545183	1	1	1	1	1	1
1-(1-enyl-palmitoyl)-2-oleoyl-GPC (P-16:0/18:1)*		0	0	0	0	0	NA	0.754208	-0.287369	-0.610472	-0.646508	0.797882	1.11419	0.604178	0.688538	0.620175	-0.00533368	-0.564795	-0.645681	1.90642e-05	-0.673834	8.16989e-08	0.0573359	0.000117962	2.52045e-05	0.984917	0.984917	0.984917
1-(1-enyl-palmitoyl)-2-oleoyl-GPE (P-16:0/18:1)*		0	0	0	0	0	NA	0.576718	-0.316164	-0.413434	-0.486379	0.787164	0.788319	0.540882	0.516726	0.526733	-0.11213	-0.456099	-0.488794	6.62898e-05	-0.622472	1.39046e-06	0.0677072	8.2682e-05	0.000621587	1	1	1
1-(1-enyl-palmitoyl)-2-palmitoleoyl-GPC (P-16:0/16:1)*		0.38	0.0952381	0.714286	0.545455	0.545455	0.00441652	0.304236	-1.1012	-1.18057	-1.20883	1.09375	0.987114	0.504762	0.670438	0.169358	-1.41801	-1.21467	-1.32493	0.000161055	-0.554123	2.98152e-05	0.0153846	0.00139806	0.00139806	1	1	1
1-(1-enyl-palmitoyl)-2-palmitoyl-GPC (P-16:0/16:0)*		0	0	0	0	0	NA	0.681429	-0.207571	-0.462411	-0.706408	0.984703	0.853909	0.70938	0.644333	0.493868	0.125912	-0.393379	-0.658277	5.74179e-05	-0.599823	4.15418e-06	0.167305	1.29278e-05	0.00252657	0.53733	0.599973	0.599973
1-(1-enyl-palmitoyl)-GPE (P-16:0)*		0.04	0	0	0.0909091	0.0909091	0.44853	0.0434364	-0.121543	-0.289034	0.0500351	1.16832	1.22917	1.12345	1.10217	-0.138677	-0.607736	-0.812151	-0.0652935	0.790281	-0.0932722	0.519407	1	1	1	1	1	1
1-(1-enyl-stearoyl)-2-arachidonoyl-GPE (P-18:0/20:4)*	HMDB05779	0	0	0	0	0	NA	-0.0254836	0.345373	-0.00992592	-0.161207	0.885322	0.460234	0.580069	0.595028	-0.0151816	0.534249	-0.0323066	-0.304461	0.299487	-5.0554e-05	0.999722	0.754462	1	1	0.415535	0.754462	1
1-(1-enyl-stearoyl)-2-linoleoyl-GPE (P-18:0/18:2)*		0.12	0.285714	0	0	0	0.0242466	-1.30174	0.489579	0.51906	0.5877	0.841812	0.49607	0.462549	0.506903	-1.42243	0.574678	0.404465	0.611754	1.40722e-06	0.686372	3.75027e-08	0.000304044	9.02154e-06	1.51134e-05	1	1	1
1-(1-enyl-stearoyl)-2-oleoyl-GPE (P-18:0/18:1)		0	0	0	0	0	NA	0.084272	0.108948	-0.277603	0.04739	0.765012	0.533293	0.572443	0.430768	0.0776915	0.209625	-0.444897	0.225932	0.414471	-0.160003	0.267021	1	1	0.905354	1	0.905354	0.905354
1-(1-enyl-stearoyl)-GPE (P-18:0)*		0.06	0.0952381	0	0	0.0909091	0.615455	-0.437305	0.350849	-0.146817	0.338767	1.21402	1.09486	1.07258	0.925586	-0.871225	0.109119	-0.153891	0.251255	0.0686112	0.26829	0.0595902	0.22591	0.22591	0.670031	1	1	0.899959
1-arachidonoyl-GPC (20:4n6)*	HMDB10395	0.06	0.047619	0.142857	0.0909091	0	0.615455	0.400681	-0.284091	-0.139957	-1.15998	1.0037	0.558478	1.06335	1.18608	0.476136	-0.240333	0.0655621	-0.944949	0.00142092	-0.367174	0.008717	0.116415	0.00113932	0.288044	0.166667	0.658999	0.134386
1-arachidonoyl-GPE (20:4n6)*	HMDB11517	0.1	0.142857	0.142857	0	0.0909091	0.614119	0.178377	-0.405211	0.140373	-1.00021	0.90743	0.600576	0.575818	0.862715	0.288226	-0.244902	0.221105	-0.831668	0.00133792	-0.222387	0.120602	0.145407	0.00207635	0.667378	0.452677	0.452677	0.0070028
1-arachidonoyl-GPI (20:4)*	HMDB61690	0	0	0	0	0	NA	-0.177175	0.410844	0.465491	-0.388693	0.567206	0.897505	0.314737	0.787619	-0.250528	0.812502	0.423288	-0.401594	0.00493068	0.272941	0.0551417	0.145407	0.821456	0.0162047	0.166667	0.821456	0.0331712
1-arachidonylglycerol (20:4)	HMDB11572	0.12	0.0952381	0	0.0909091	0.272727	0.308725	0.436316	0.118855	-0.781716	-0.967369	0.997796	0.656096	0.773516	0.830639	0.392215	0.0644156	-0.49503	-1.05368	0.000635981	-0.51651	0.000123092	0.876926	0.0017073	0.0210131	0.0331825	0.103695	0.876926
1-dihomo-linolenylglycerol (20:3)		0.1	0	0	0.0909091	0.363636	0.00882065	0.462886	-0.228676	-0.622236	-1.08507	0.884166	0.549152	0.73718	0.967568	0.19263	-0.151091	-0.620134	-1.13085	0.000253655	-0.556145	2.74917e-05	0.211893	0.000745905	0.00609063	0.13826	0.43389	0.43389
1-dihomo-linoleoylglycerol (20:2)		0.28	0.285714	0.142857	0.272727	0.363636	0.791327	-0.213745	-0.262199	-0.36125	-0.825022	1.12353	0.881484	0.745526	0.77421	-0.0896184	0.00323285	-0.292593	-0.946022	0.41305	-0.105405	0.466302	1	0.905354	1	0.905354	1	0.905354
1-docosahexaenoylglycerol (22:6)	HMDB11587	0.1	0.047619	0	0.0909091	0.272727	0.166419	0.66147	-0.00211364	-1.00807	-0.970741	1.00673	0.492343	0.717485	0.856205	0.672189	0.0729039	-0.99746	-0.956221	2.03429e-05	-0.680609	5.38955e-08	0.179751	0.000398529	0.000141555	0.0461916	0.02363	1
1-linolenoylglycerol (18:3)	HMDB11569	0.22	0.285714	0.142857	0.0909091	0.272727	0.568745	-0.30176	-0.585879	-0.0192664	-0.718882	0.983074	0.465829	0.948389	0.956243	-0.303264	-0.608247	-0.0280786	-0.60177	0.277653	0.023912	0.869077	1	0.890296	1	1	0.754462	0.527677
1-linoleoyl-2-arachidonoyl-GPC (18:2/20:4n6)*		0	0	0	0	0	NA	0.140153	0.125663	0.0741446	-0.421676	0.835458	0.491546	0.572394	0.596548	0.0590411	0.0517883	0.0425825	-0.275257	0.111445	-0.130581	0.366063	1	0.183249	1	0.341378	1	0.236536
1-linoleoyl-GPC (18:2)	HMDB10386	0.02	0	0	0	0.0909091	0.305801	-0.165289	0.057064	0.560144	-0.48415	0.688306	0.384106	0.873068	0.801281	-0.174255	0.0264997	0.486907	-0.451976	0.0304296	0.237857	0.0962469	0.642515	0.642515	0.0873795	0.60357	0.60357	0.0770251
1-linoleoyl-GPE (18:2)*	HMDB11507	0.02	0	0	0	0.0909091	0.305801	-0.187443	0.175802	0.369125	-0.364538	0.849007	0.88686	0.477943	1.10275	-0.15941	-0.287193	0.450159	-0.360663	0.131156	0.215208	0.133378	1	1	0.307417	1	1	0.0946144
1-linoleoyl-GPI (18:2)*		0.14	0.333333	0	0	0	0.0104949	-1.02115	0.138386	0.605658	-0.106363	1.04454	0.801039	0.584097	0.85484	-0.762606	0.320143	0.44114	-0.0984399	0.000132081	0.605789	3.13939e-06	0.0288335	0.0879354	4.65958e-05	0.57089	0.57089	0.119927
1-linoleoyl-GPS (18:2)*		0.54	0.428571	0.571429	0.545455	0.727273	0.451923	-0.711592	-1.38711	-1.02133	-1.45484	0.974056	1.12375	0.924006	1.01844	-0.628357	-1.72346	-1.36613	-1.45495	0.315737	-0.155454	0.281038	0.776376	0.738405	1	1	1	1
1-linoleoylglycerol (18:2)		0.04	0	0	0	0.181818	0.0605513	-0.185294	0.187551	0.139834	-0.308703	1.10055	0.355968	1.1711	1.20252	-0.146735	0.0912183	0.484484	-0.674076	0.669392	0.079117	0.584963	1	1	1	1	1	1
1-methylguanidine	HMDB01522	0.1	0.0952381	0.285714	0.0909091	0	0.270216	-0.398236	-0.0784766	0.014298	0.231837	1.04571	1.0751	0.938029	0.602461	-0.219021	-0.69291	-0.0046833	0.129517	0.15301	0.273851	0.0543035	1	0.183249	0.901206	1	1	1
1-methylhistamine	HMDB00898	0.02	0	0	0	0.0909091	0.305801	0.259111	0.0515035	-0.675736	-0.0593553	0.9985	0.941657	1.91198	0.800424	0.458323	0.00130932	-0.772448	-0.18411	0.305917	-0.271222	0.0567534	1	0.864131	0.864131	1	1	1
1-methylhistidine	HMDB00001	0	0	0	0	0	NA	0.0112783	-0.00242033	-0.151074	0.131083	0.781615	1.01026	1.38322	0.664936	-0.0640862	-0.052218	0.254219	0.314923	0.919438	0.0482791	0.739176	1	1	1	1	1	1
1-methylimidazoleacetate	HMDB02820	0	0	0	0	0	NA	0.293687	-0.0227031	-0.456025	-0.0902029	1.10308	1.35371	1.37805	1.07682	0.313246	-0.493592	-0.199683	-0.33878	0.63927	-0.181438	0.207305	1	1	1	1	1	1
1-methylnicotinamide	HMDB00699	0	0	0	0	0	NA	0.0792476	0.120325	-0.00365554	-0.224206	1.3466	0.817053	0.921764	0.608173	-0.208073	0.298077	-0.123393	-0.135404	0.838233	-0.00419598	0.976929	1	1	1	1	1	1
1-methylxanthine	HMDB10738	0.72	0.47619	1	1	0.727273	0.00423358	-0.841438	-1.63743	-1.63743	-1.07306	0.934915	0.526863	0.254769	0.276661	-1.23367	-1.47355	-1.54964	-1.06177	0.000524047	-0.388508	0.00530138	0.0813773	1	0.00303477	0.0455003	1	0.000510326
1-myristoylglycerol (14:0)	HMDB11561	0	0	0	0	0	NA	0.0559881	-0.0640708	0.166269	-0.232383	0.977039	0.540908	0.959621	0.898608	0.228793	-0.102056	0.132521	-0.356732	0.744202	-0.0110713	0.939174	1	1	1	1	1	1
1-oleoyl-2-linoleoyl-glycerol (18:1/18:2)		0	0	0	0	0	NA	-0.968356	0.51936	1.1011	0.417077	1.00087	1.09608	0.750293	0.667563	-0.895072	0.303454	1.22856	0.199424	1.82956e-05	0.683541	4.48611e-08	0.0230668	0.00252657	1.81361e-05	0.596154	0.492584	0.0841952
1-oleoyl-2-linoleoyl-GPC (18:1/18:2)*		0.02	0	0	0	0.0909091	0.305801	-0.432785	0.423859	0.399292	-0.0411899	0.81663	0.669064	0.376296	1.06438	-0.669439	0.242847	0.465756	-0.251528	0.00669866	0.416312	0.0026373	0.0506148	0.623286	0.0118949	0.623286	0.929801	0.405663
1-oleoyl-2-linoleoyl-GPE (18:1/18:2)*	HMDB05349	0	0	0	0	0	NA	-0.863276	0.611963	0.837195	0.421447	0.988127	0.490343	0.548399	0.757936	-0.989697	0.681594	0.84324	0.516322	4.03953e-05	0.644715	4.34731e-07	0.00514445	0.00514445	6.23138e-05	0.957893	0.957893	0.650835
1-oleoyl-3-linoleoyl-glycerol (18:1/18:2)		0	0	0	0	0	NA	-0.888556	0.467385	1.05006	0.34885	0.902067	0.807658	0.615055	0.502286	-0.941866	0.523613	1.04747	0.221318	5.67023e-06	0.717918	4.40793e-09	0.00795243	0.00173029	6.23138e-06	0.724233	0.301785	0.0385126
1-oleoyl-GPC (18:1)	HMDB02815	0	0	0	0	0	NA	-0.0181626	-0.226801	0.254663	-0.0756616	0.887474	0.524448	0.613095	0.751265	-0.309525	-0.00239	0.412705	0.021235	0.376875	0.187505	0.192259	1	1	0.837538	1	0.755656	0.970594
1-oleoyl-GPE (18:1)	HMDB11506	0	0	0	0	0	NA	-0.420333	0.42905	0.362559	0.166863	0.89535	1.23358	0.640879	1.29165	-0.487585	-0.127674	0.109458	0.109095	0.0167865	0.444521	0.00122014	0.319239	0.254052	0.0162047	1	1	1
1-oleoyl-GPG (18:1)*		0.28	0.285714	0.285714	0.454545	0.0909091	0.305801	-0.587772	-0.0553678	-0.295922	-0.00712623	0.863593	1.15238	1.63624	0.937208	-0.794198	-0.409233	-0.880326	0.134187	0.332359	0.0881156	0.542857	1	0.576353	1	1	1	0.856553
1-oleoyl-GPS (18:1)		0.34	0.0952381	0.428571	0.454545	0.636364	0.0128595	0.240966	-0.98037	-1.04913	-1.3773	0.983146	1.53446	0.934143	0.86798	0.245828	-1.66034	-1.30002	-1.72259	0.00101266	-0.483044	0.000380744	0.282524	0.00251394	0.00432988	0.850302	0.850302	0.513932
1-oleoylglycerol (18:1)	HMDB11567	0.04	0.047619	0	0	0.0909091	0.676703	-0.0719928	0.454503	0.388143	-1.02615	0.90958	0.824452	0.882521	0.97964	0.244263	0.121164	0.368923	-0.813356	0.00487175	0.0272486	0.851003	0.695537	0.0550943	0.502523	0.0141403	1	0.00840336
1-palmitoleoyl-2-linoleoyl-GPC (16:1/18:2)*		0	0	0	0	0	NA	-0.899728	0.552996	1.00038	0.365376	0.758889	0.724057	0.309843	0.48924	-1.17747	0.838929	0.938615	0.338517	9.30889e-07	0.751688	3.15851e-10	0.00292558	0.00024972	6.51039e-07	0.656611	0.656611	0.0123074
1-palmitoleoyl-2-oleoyl-glycerol (16:1/18:1)*	HMDB07131	0.32	0.380952	0.428571	0.181818	0.272727	0.611469	-0.785276	-0.694506	-0.0285318	-0.797524	1.21423	1.79356	1.94184	1.55786	-0.992447	-1.43183	-0.607736	-1.27987	0.673374	0.1141	0.43012	1	1	1	1	1	1
1-palmitoleoyl-3-oleoyl-glycerol (16:1/18:1)*		0.02	0.047619	0	0	0	0.703395	-0.520165	0.147216	0.877175	-0.186263	1.16952	0.981833	0.74071	0.777091	-0.317054	-0.18804	0.875112	-0.314231	0.00724067	0.402562	0.00375231	1	1	0.00251394	1	0.277024	0.0641876
1-palmitoleoyl-GPC (16:1)*	HMDB10383	0	0	0	0	0	NA	0.052832	-0.339679	0.352418	-0.23712	1.0564	0.642601	0.722921	0.741364	-0.0343946	-0.268196	0.269577	-0.221467	0.25788	0.0910478	0.529461	1	1	1	1	0.455347	0.455347
1-palmitoleoylglycerol (16:1)*		0.1	0.142857	0	0	0.181818	0.355123	-0.264704	-0.229559	0.313798	-0.704809	1.30803	0.906452	0.835037	1.13065	-0.110042	-0.357968	0.168657	-0.906273	0.258846	0.0769938	0.595108	1	1	1	1	0.895551	0.527677
1-palmitoyl-2-arachidonoyl-GPC (16:0/20:4)		0	0	0	0	0	NA	0.0887168	0.254815	0.116635	-0.448158	0.394215	0.35497	0.512113	0.72591	0.110015	0.345552	0.0142517	-0.48295	0.0664335	-0.12866	0.373218	1	0.147478	1	0.147478	1	0.260674
1-palmitoyl-2-arachidonoyl-GPE (16:0/20:4)*	HMDB05323	0	0	0	0	0	NA	-0.0274325	0.376465	0.237692	-0.424889	0.546299	0.35338	0.495376	0.985743	-0.105234	0.173689	0.243894	-0.638714	0.0394618	0.0916544	0.526709	0.207391	0.502523	0.502523	0.207391	0.658999	0.207391
1-palmitoyl-2-arachidonoyl-GPI (16:0/20:4)*		0	0	0	0	0	NA	-0.0519769	0.535201	0.0683351	-0.309689	0.477657	0.518328	0.537571	0.810003	-0.091954	0.502636	0.0568859	-0.374462	0.0358911	-0.0237098	0.870175	0.0994983	0.416792	0.611393	0.0923831	0.416792	0.43389
1-palmitoyl-2-linolenoyl-GPC (16:0/18:3)*		0.02	0	0	0	0.0909091	0.305801	-1.11159	0.791026	0.955012	0.431132	0.89949	0.553845	0.683804	1.11172	-1.01816	0.831474	1.08317	0.870159	4.60186e-06	0.705785	1.03794e-08	0.00025337	0.0011382	6.23138e-06	1	1	0.513932
1-palmitoyl-2-linoleoyl-glycerol (16:0/18:2)*	HMDB05207,HMDB07103	0.02	0.047619	0	0	0	0.703395	-1.04163	0.300563	1.00228	0.499119	1.02511	1.05613	0.750164	0.671034	-0.892488	0.00921716	1.12382	0.445748	6.35785e-06	0.731769	1.5682e-09	0.0404919	0.000117962	9.02154e-06	0.42182	0.42182	0.167004
1-palmitoyl-2-linoleoyl-GPC (16:0/18:2)		0	0	0	0	0	NA	-0.674508	0.501107	0.699864	0.268947	0.489429	0.308744	0.274955	0.44995	-0.563406	0.597547	0.658328	0.268041	1.5947e-07	0.785053	1.49441e-11	8.44566e-06	9.43697e-05	9.30056e-08	0.492584	0.492584	0.0576923
1-palmitoyl-2-linoleoyl-GPE (16:0/18:2)	HMDB05322	0	0	0	0	0	NA	-0.67218	0.551716	0.703278	0.228882	0.858888	0.339435	0.471234	0.828111	-0.405715	0.658523	0.62132	0.0903145	4.49881e-05	0.627325	1.08733e-06	0.000793892	0.0255314	3.44121e-05	1	1	0.513932
1-palmitoyl-2-linoleoyl-GPG (16:0/18:2)		0.26	0.380952	0.142857	0.181818	0.181818	0.424331	-1.31785	0.120705	-0.48696	0.0825854	1.14595	1.2602	1.05727	1.18406	-1.02677	0.371196	-0.392754	0.194577	0.00243129	0.365961	0.00895849	0.023631	0.0101444	0.184259	0.929801	0.377828	0.43389
1-palmitoyl-2-linoleoyl-GPI (16:0/18:2)		0.02	0.047619	0	0	0	0.703395	-0.931248	0.528465	0.675719	0.590755	0.768268	0.378718	0.364632	0.628623	-0.979905	0.647457	0.67097	0.645681	7.99735e-07	0.733084	1.41704e-09	0.000128374	2.86767e-05	6.51039e-07	1	1	1
1-palmitoyl-2-oleoyl-GPC (16:0/18:1)		0	0	0	0	0	NA	-0.254877	0.306987	0.214595	0.0766336	0.473666	0.340389	0.405222	0.362358	-0.327879	0.156563	0.262125	0.0665275	0.016512	0.37961	0.00654886	0.0607378	0.323073	0.0688679	0.984917	0.984917	0.984917
1-palmitoyl-2-oleoyl-GPE (16:0/18:1)	HMDB05320	0	0	0	0	0	NA	-0.427786	0.368383	0.35778	0.224477	0.555069	0.515358	0.352573	0.805584	-0.429478	0.3153	0.572999	0.194939	0.000621979	0.547854	3.82147e-05	0.023631	0.0255314	0.000745905	1	1	1
1-palmitoyl-2-oleoyl-GPG (16:0/18:1)		0.02	0	0	0	0.0909091	0.305801	-0.0571316	0.065451	0.213639	-0.274434	0.601944	0.932372	0.436754	0.629223	0.113561	0.297205	0.243996	-0.184982	0.320616	0.0720395	0.619077	1	1	1	1	1	0.608495
1-palmitoyl-2-oleoyl-GPS (16:0/18:1)		0	0	0	0	0	NA	-0.0733945	0.195277	0.0179355	-0.00208556	0.900177	0.819087	0.456242	0.722712	-0.180231	-0.0829342	0.0561489	-0.00573197	0.775062	0.124919	0.387389	1	1	1	1	1	1
1-palmitoyl-2-palmitoleoyl-GPC (16:0/16:1)*		0	0	0	0	0	NA	-0.132895	0.124935	0.108347	0.0658583	1.04012	0.586618	0.489343	0.52224	0.164711	-0.0493444	0.131882	0.126848	0.959379	0.0696129	0.630964	1	1	1	1	1	1
1-palmitoyl-2-stearoyl-GPC (16:0/18:0)		0	0	0	0	0	NA	0.441882	-0.292416	-0.369425	-0.288084	0.730042	0.619374	0.570948	0.45961	0.467548	-0.395871	-0.368869	-0.314318	0.00439804	-0.475764	0.000479515	0.108503	0.0242174	0.0188306	1	1	1
1-palmitoyl-3-linoleoyl-glycerol (16:0/18:2)*		0	0	0	0	0	NA	-0.760708	0.24668	0.974891	0.320392	0.757747	0.605878	0.471071	0.504511	-0.718548	0.208196	1.02748	0.275341	1.68082e-06	0.764528	1.03586e-10	0.0124388	0.000398529	2.79017e-06	0.860106	0.0249889	0.0249889
1-palmitoyl-GPC (16:0)	HMDB10382	0	0	0	0	0	NA	0.0690222	-0.284636	0.150734	-0.101372	0.866492	0.588207	0.658613	0.635135	-0.0672807	-0.283765	0.0577197	-0.173645	0.59331	0.047268	0.744452	1	1	1	1	1	1
1-palmitoyl-GPE (16:0)	HMDB11503	0	0	0	0	0	NA	-0.334035	0.355991	0.159742	0.251422	0.938624	1.0106	0.577375	0.82142	-0.52028	0.162643	-0.0223236	-0.0179009	0.0749731	0.328955	0.0196712	0.403554	0.250113	0.250113	1	1	1
1-palmitoyl-GPG (16:0)*		0.06	0.0952381	0	0.0909091	0	0.615455	-0.52741	0.573777	-0.0587513	0.273461	0.890561	1.53379	1.3398	1.3557	-0.660581	0.404028	-0.410471	-0.0515673	0.0895062	0.20075	0.162146	0.188791	0.307417	1	1	0.84364	1
1-palmitoyl-GPI (16:0)*	HMDB61695	0	0	0	0	0	NA	-0.207786	-0.239851	0.11374	0.435575	0.844508	0.997365	1.06196	0.855043	-0.0475614	-0.0617543	0.175206	0.0721772	0.443222	0.195897	0.172751	1	1	1	1	1	1
1-palmitoyl-GPS (16:0)*		0.02	0	0	0.0909091	0	0.305801	-0.200567	-0.0974085	-0.0250587	0.212623	1.06568	1.172	1.16976	0.960877	-0.352275	-0.168054	0.129555	0.141831	0.789335	0.114707	0.427656	1	1	1	1	1	1
1-palmitoylglycerol (16:0)	HMDB31074	0.02	0	0	0	0.0909091	0.305801	-0.0733936	0.325959	0.182605	-0.424484	0.955387	0.634276	1.13229	0.638297	0.169593	0.625434	0.214269	-0.505477	0.178214	-0.0327084	0.821595	0.963773	0.756373	1	0.160633	1	0.756373
1-stearoyl-2-arachidonoyl-GPC (18:0/20:4)		0	0	0	0	0	NA	0.221688	0.0566432	-0.0383595	-0.420909	0.389319	0.554227	0.556907	0.596068	0.368155	0.230389	-0.225206	-0.327479	0.0277764	-0.347862	0.013309	1	0.0139039	0.522491	0.60357	1	1
1-stearoyl-2-arachidonoyl-GPE (18:0/20:4)		0	0	0	0	0	NA	-0.217409	0.369288	0.434276	-0.254223	0.489517	0.355931	0.460782	0.948123	-0.350734	0.250935	0.35464	-0.164422	0.0048496	0.379812	0.0065179	0.0349904	1	0.00862487	0.312594	1	0.189229
1-stearoyl-2-arachidonoyl-GPI (18:0/20:4)		0	0	0	0	0	NA	-0.221636	0.625257	0.352013	-0.326781	0.520732	0.352471	0.420117	0.742626	-0.195791	0.554915	0.265324	-0.232881	0.000567466	0.275772	0.0525678	0.0018344	0.754738	0.0333085	0.0141403	0.301785	0.0333085
1-stearoyl-2-arachidonoyl-GPS (18:0/20:4)		0	0	0	0	0	NA	0.277074	0.0334676	0.154671	-0.704928	0.487286	0.739913	0.590966	0.537258	0.28854	-0.398629	0.0470884	-0.678487	0.000964037	-0.305902	0.0307394	0.809256	0.000182942	0.763053	0.176471	0.809256	0.00929927
1-stearoyl-2-linoleoyl-GPC (18:0/18:2)*		0	0	0	0	0	NA	-0.621937	0.350938	0.625721	0.338289	0.623544	0.498772	0.337638	0.435751	-0.568916	0.489796	0.587561	0.398642	2.71625e-06	0.727523	2.16712e-09	0.00221614	0.000398529	1.11607e-06	0.749874	0.749874	0.349224
1-stearoyl-2-linoleoyl-GPE (18:0/18:2)*		0	0	0	0	0	NA	-0.747906	0.531133	0.756044	0.333784	0.827935	0.41299	0.43109	0.691468	-0.673381	0.633294	0.739953	0.39482	7.75442e-06	0.69072	2.83706e-08	0.000793892	0.00167596	9.02154e-06	1	1	0.453824
1-stearoyl-2-linoleoyl-GPI (18:0/18:2)		0	0	0	0	0	NA	-0.892688	0.57949	0.766533	0.568923	0.800013	0.283344	0.408716	0.581406	-0.873646	0.52099	0.614254	0.626477	1.04886e-06	0.742588	6.68754e-10	8.10783e-05	6.89017e-05	1.76711e-06	1	1	1
1-stearoyl-2-linoleoyl-GPS (18:0/18:2)		0	0	0	0	0	NA	-0.933088	0.585219	0.798306	0.610632	0.678306	0.434456	0.396192	0.624511	-0.910289	0.470462	0.710608	0.602869	4.73137e-07	0.767157	8.17341e-11	8.10783e-05	1.51134e-05	6.51039e-07	1	0.856335	1
1-stearoyl-2-oleoyl-GPC (18:0/18:1)		0	0	0	0	0	NA	-0.0971847	0.0473185	-0.0772714	0.232694	0.479303	0.541071	0.462073	0.497434	-0.171548	-0.159379	-0.225015	0.341692	0.415513	0.0441337	0.760879	1	0.907648	1	1	1	0.907648
1-stearoyl-2-oleoyl-GPE (18:0/18:1)		0	0	0	0	0	NA	-0.397687	0.282643	0.309992	0.269365	0.635592	0.468198	0.501062	0.626127	-0.466551	0.383377	0.333053	0.543345	0.0058894	0.451195	0.00100686	0.0795987	0.0473826	0.021821	1	1	1
1-stearoyl-2-oleoyl-GPS (18:0/18:1)		0	0	0	0	0	NA	0.132173	0.239834	-0.212842	-0.192108	0.70056	0.426529	0.704147	0.399128	0.10118	0.0958376	-0.198218	-0.113179	0.156162	-0.253933	0.0751651	1	0.522491	0.60357	0.333333	0.60357	1
1-stearoyl-GPC (18:0)	HMDB10384	0	0	0	0	0	NA	0.139687	-0.487825	-0.122385	0.166143	0.729238	0.590302	0.547392	0.937576	0.115861	-0.648754	-0.097456	0.318781	0.166227	-0.116426	0.420718	0.188791	1	1	0.629713	1	1
1-stearoyl-GPE (18:0)	HMDB11130	0	0	0	0	0	NA	-0.361456	0.30402	0.16709	0.329495	0.762921	1.10653	0.556744	0.878462	-0.463234	0.384874	0.26899	0.351326	0.0270395	0.397203	0.00428825	0.912604	0.060936	0.0382971	1	1	1
1-stearoyl-GPG (18:0)		0.38	0.619048	0	0.272727	0.272727	0.0150462	-1.16265	0.0270315	-0.716622	-0.0914875	1.04565	1.33575	1.11856	1.26819	-1.38097	-0.171711	-0.886703	-0.0286313	0.0263661	0.264145	0.063794	0.181759	0.0499627	0.772746	0.860106	0.772746	0.772746
1-stearoyl-GPI (18:0)	HMDB61696	0	0	0	0	0	NA	-0.0752945	-0.430391	0.106778	0.310851	0.784558	0.863767	0.861005	0.638715	-0.104061	-0.53583	0.288625	0.463557	0.262104	0.147567	0.30646	1	0.777198	1	0.415535	0.985168	1
1-stearoyl-GPS (18:0)*		0	0	0	0	0	NA	-0.171947	-0.149148	0.110221	0.312954	0.832309	0.865737	1.05837	0.834702	-0.486449	-0.226278	0.0535312	0.462414	0.369227	0.190538	0.185035	1	0.738405	1	1	1	1
10-heptadecenoate (17:1n7)	HMDB60038	0	0	0	0	0	NA	-0.747297	0.449231	0.969434	0.171349	0.747371	0.651279	0.697618	0.701872	-0.75253	0.221091	0.911978	0.00631013	1.33668e-05	0.677373	6.58308e-08	0.00476335	0.0145473	9.02154e-06	0.328306	0.251885	0.0841952
10-nonadecenoate (19:1n9)	HMDB13622	0	0	0	0	0	NA	-0.765794	0.653711	0.879932	0.166041	0.735737	0.684187	0.820641	0.670395	-0.865203	0.623271	0.859283	0.107772	2.08147e-05	0.6433	4.69423e-07	0.00277018	0.0048725	6.23138e-05	0.42182	0.658999	0.195506
12,13-DiHOME	HMDB04705	0.04	0.0952381	0	0	0	0.410983	-0.836871	-0.0827666	0.883227	0.457265	0.75105	0.734317	0.928873	0.817136	-0.935026	0.0808545	0.949496	0.761271	3.58158e-05	0.68344	4.51474e-08	0.093132	0.00116505	8.2682e-05	0.301785	0.132353	0.331649
12-hydroxyoleate	HMDB34297	0.06	0.0952381	0	0	0.0909091	0.615455	-0.923565	0.0690185	0.825306	0.345498	0.602852	0.757101	0.976829	1.11963	-0.860631	-0.0399838	0.739034	0.597093	6.53659e-05	0.655736	2.35857e-07	0.0124388	0.00991238	6.23138e-05	0.791415	0.312594	0.599973
13-HODE + 9-HODE		0	0	0	0	0	NA	-1.05244	-0.0278831	1.3022	0.72474	0.796276	1.03873	0.874025	1.03132	-0.866977	-0.0713624	1.42341	0.8756	4.83648e-06	0.74643	4.89086e-10	0.0813773	0.000621587	6.51039e-07	0.42182	0.0455003	0.42182
15-methylpalmitate		0	0	0	0	0	NA	-0.74397	0.542173	0.826427	0.24886	0.839879	0.92315	0.74646	0.555204	-0.914673	0.64005	0.776315	0.302634	6.37479e-05	0.626516	1.13315e-06	0.0337556	0.00209495	0.000182942	0.492584	0.724233	0.167004
16-hydroxypalmitate	HMDB06294	0	0	0	0	0	NA	-0.507818	0.0343629	0.663095	0.284509	0.852893	1.075	0.689796	0.817516	-0.421855	-0.00580365	0.630124	0.462021	0.00165246	0.554325	2.9575e-05	0.540633	0.0319143	0.0017073	0.53733	0.416792	0.540633
17-methylstearate		0	0	0	0	0	NA	-0.149534	0.112583	0.289463	-0.0756326	0.813854	0.706402	0.739586	0.594492	-0.333465	0.381404	0.145317	-0.222048	0.297425	0.221679	0.121819	1	1	0.368901	1	1	1
2'-deoxyadenosine 3'-monophosphate		0.24	0.238095	0.142857	0.272727	0.272727	0.920698	-0.61279	-0.222044	0.254347	-0.442725	0.881913	1.03866	1.19783	1.10912	-0.519189	-0.0390373	0.25321	-0.730444	0.217183	0.257977	0.0704839	1	1	0.22591	1	1	1
2'-deoxyadenosine 5'-monophosphate	HMDB00905	0.64	0.952381	0.285714	0.454545	0.454545	0.0011384	-0.943523	-0.153769	-0.633234	-0.346908	0.217831	0.999137	0.695076	0.929693	-0.978695	-0.236678	-0.895191	-0.682699	0.112242	0.206614	0.149976	0.0724536	1	1	1	1	1
2'-deoxyguanosine	HMDB00085	0.04	0.0952381	0	0	0	0.410983	-0.619587	0.411068	0.549156	0.0731079	1.05622	0.479229	0.713151	0.535264	-0.4937	0.421953	0.675924	0.150639	0.00324764	0.464035	0.000688002	0.0506148	0.245934	0.0101444	0.492584	0.860106	0.245934
2'-deoxyinosine	HMDB00071	0	0	0	0	0	NA	-0.364137	0.309333	0.529186	-0.0308639	0.981441	0.497287	1.04376	0.707981	-0.143778	0.158353	0.175137	0.201503	0.257993	0.262628	0.06539	1	1	0.443249	1	1	1
2'-deoxyuridine	HMDB00012	0.12	0.047619	0.285714	0	0.272727	0.0788333	0.627681	-0.552147	-0.608999	-1.07882	1.03914	0.709577	0.834097	0.544079	0.531529	-0.351453	-0.430083	-1.13766	7.2142e-05	-0.538249	5.53702e-05	0.0279923	0.000108538	0.0115866	0.195506	0.929801	0.195506
2-aminoadipate	HMDB00510	0	0	0	0	0	NA	-0.61045	-0.383423	0.86593	0.543471	0.915436	0.76731	0.798356	1.25532	-0.853567	-0.72424	0.952113	0.271708	0.000766782	0.574041	1.30954e-05	0.695537	0.0333085	0.00113932	0.256033	0.0295375	0.695537
2-aminobutyrate	HMDB00650	0	0	0	0	0	NA	-0.544634	-0.180879	1.12494	0.0299165	0.577393	0.647118	0.479403	0.539041	-0.629434	-0.201713	1.20488	0.181653	1.04127e-05	0.693652	2.34391e-08	0.456302	0.0413207	1.11607e-06	0.596154	0.00301659	0.000949773
2-aminoheptanoate		0.02	0	0	0	0.0909091	0.305801	-0.342892	-0.52344	0.324911	0.519542	0.739484	0.404415	1.09955	0.704197	-0.425791	-0.635918	0.532468	0.582734	0.00562679	0.373038	0.00762754	0.544235	0.0169683	0.222222	0.0169683	0.222222	1
2-arachidonoylglycerol (20:4)	HMDB04666	0.22	0.0952381	0	0.363636	0.454545	0.0331325	0.339339	-0.372262	-0.925279	-0.978722	0.923176	0.475523	0.654477	0.852126	0.137478	-0.351221	-0.788454	-1.13908	0.000457032	-0.584455	8.33369e-06	0.249188	0.00514445	0.00139806	0.377828	0.377828	0.897663
2-hydroxyadipate	HMDB00321	0.38	0.428571	0.428571	0.363636	0.272727	0.842242	-0.541578	-0.0573047	-0.59396	-0.221247	1.01824	1.17221	0.587096	0.869363	-1.08121	-0.158833	-0.820615	-0.235436	0.466815	0.126132	0.382759	1	1	1	1	1	1
2-hydroxybutyrate/2-hydroxyisobutyrate		0	0	0	0	0	NA	0.465506	-0.545777	-0.423319	-0.118061	1.01012	0.69351	0.866159	0.824049	0.489056	-0.390688	-0.337245	0.262651	0.0184628	-0.356456	0.0110585	0.0724536	0.621759	0.0724536	0.621759	0.730616	0.730616
2-hydroxyglutarate	HMDB00606	0	0	0	0	0	NA	-0.305501	0.716241	0.253429	-0.125989	0.793184	0.80278	0.862412	0.908919	-0.411877	0.783376	0.257914	-0.26456	0.0250335	0.231184	0.106238	0.0346002	0.937779	0.208427	0.222222	0.650835	0.650835
2-hydroxyhippurate (salicylurate)	HMDB00840	0.4	0.571429	0.142857	0.545455	0.0909091	0.019899	-0.673559	0.28409	-0.819846	-0.107881	0.946927	1.01871	0.591309	1.28248	-1.10259	0.0808952	-1.07329	-0.431739	0.0464603	0.0960021	0.507201	0.0994983	0.621759	0.749874	0.749874	0.0497738	0.621759
2-hydroxypalmitate	HMDB31057	0	0	0	0	0	NA	-0.606374	-0.0874911	0.704782	0.508517	0.534057	0.425179	1.18495	0.556556	-0.829609	0.0368539	0.711972	0.768668	9.83376e-05	0.61681	1.84285e-06	0.125861	0.000141555	0.00209495	0.132353	0.749874	1
2-hydroxystearate		0	0	0	0	0	NA	-0.875568	0.0367888	0.806407	0.84172	0.573999	0.410293	1.26695	0.735206	-0.934368	-0.0182999	0.562663	1.11702	7.85196e-06	0.686675	3.67853e-08	0.00381068	6.23138e-06	0.000949432	0.132353	0.57089	0.846999
2-linoleoylglycerol (18:2)	HMDB11538	0.08	0.0952381	0	0	0.181818	0.364569	-0.222612	-0.0256699	0.463326	-0.79451	1.17435	0.415252	1.0784	0.901479	-0.165527	-0.0264815	0.724874	-0.805993	0.0335448	0.128154	0.375115	0.87647	0.310879	0.288177	0.133861	0.277024	0.0622937
2-methylbutyrylcarnitine (C5)	HMDB00378	0	0	0	0	0	NA	-0.943235	0.584238	1.06105	0.367882	0.849285	0.43362	1.01157	0.787231	-1.32313	0.730946	1.12608	0.282874	5.36647e-06	0.70538	1.0672e-08	0.000557414	0.00202126	2.52045e-05	0.328306	0.195506	0.195506
2-methylbutyrylglycine	HMDB00339	0.08	0.0952381	0	0	0.181818	0.364569	-0.778376	0.25983	0.838846	-0.335886	0.983659	0.467072	0.726798	0.953571	-0.710728	0.345862	1.08539	-0.0072168	0.000108069	0.583242	8.79131e-06	0.023631	0.288177	8.2682e-05	0.288177	0.288177	0.023631
2-methylcitrate/homocitrate		0	0	0	0	0	NA	-0.539035	0.449658	0.370857	0.372064	0.787758	0.98234	0.515753	0.724557	-0.606622	0.474968	0.375889	0.128643	0.00228442	0.500131	0.000217051	0.125861	0.00991238	0.00862487	1	1	1
2-methylmalonyl carnitine	HMDB13133	0.02	0.047619	0	0	0	0.703395	-0.308913	0.046907	0.13994	0.246249	1.22879	0.614785	0.778801	0.791273	-0.53354	-0.0949477	-0.0414644	0.183046	0.698992	0.145444	0.313549	1	1	1	1	1	1
2-myristoylglycerol (14:0)		0.16	0.190476	0	0.0909091	0.272727	0.405839	-0.111404	-0.294532	-0.258776	-0.522188	0.99906	0.555247	0.832727	1.03006	-0.0374834	-0.277162	-0.401923	-0.724508	0.650877	-0.117437	0.416667	1	1	1	1	1	1
2-oleoylglycerol (18:1)		0.1	0.0952381	0	0	0.272727	0.129838	-0.14432	0.222082	0.100377	-0.880175	1.09804	0.47177	0.773831	0.936825	0.313991	0.254053	-0.0235686	-0.745069	0.0780887	-0.0708262	0.625009	1	0.245934	1	0.0497738	1	0.140325
2-palmitoleoyl-GPC (16:1)*		0.04	0	0	0.0909091	0.0909091	0.44853	0.311555	-0.390794	0.0385542	-0.709808	1.01749	0.522369	1.06779	0.59572	0.337378	-0.323607	-0.0552366	-0.758383	0.0133778	-0.278907	0.0498325	0.273749	0.0118949	0.693207	0.63273	0.693207	0.303564
2-palmitoleoylglycerol (16:1)*		0.2	0.190476	0.142857	0.0909091	0.363636	0.421225	-0.183668	-0.395273	-0.126411	-0.751389	1.23179	0.78178	1.08067	0.819225	-0.216382	-0.286318	-0.00691489	-0.647903	0.469726	-0.028563	0.843904	1	1	1	1	1	0.527677
2-palmitoyl-GPC (16:0)*	HMDB61702	0	0	0	0	0	NA	0.16345	-0.118131	0.0583892	-0.295255	0.738303	0.65504	0.821493	0.695144	0.136466	-0.186123	0.0813115	-0.384498	0.488688	-0.0964065	0.505405	1	0.864131	1	1	1	1
2-palmitoylglycerol (16:0)	HMDB11533	0.08	0.0952381	0	0	0.181818	0.364569	0.113228	0.0335405	-0.20096	-0.76196	0.888581	0.569043	0.962397	0.812108	0.0814844	0.0592886	0.264644	-0.710152	0.065787	-0.250697	0.0790843	1	0.0499627	1	0.277778	1	0.86778
2-phenylglycine	HMDB02210	0.24	0.142857	0.285714	0.363636	0.272727	0.541243	0.282606	-0.450984	-0.905571	-0.371746	1.72566	0.530851	0.321898	0.872284	-0.48742	-0.296732	-0.898947	-0.528095	0.0208742	-0.402359	0.00377141	1	1	0.00519585	1	0.60357	0.199878
2-phosphoglycerate	HMDB03391	0.18	0.380952	0	0.0909091	0	0.0162692	-1.89118	0.803863	0.785318	0.196615	0.959125	1.08153	0.983857	0.797556	-2.00829	1.10879	0.765984	0.229895	4.03354e-07	0.739352	8.66676e-10	0.000128374	5.19281e-06	2.79017e-06	0.42182	0.929801	0.398981
2-piperidinone		0.2	0.238095	0.428571	0	0.181818	0.154452	-0.499426	-0.886134	0.0518927	0.20846	0.811762	1.0822	1.11206	1.10842	-0.524837	-1.38518	-0.0724542	0.28888	0.0900516	0.245136	0.0861945	0.480295	0.480295	0.480295	0.415535	0.480295	0.519032
2-stearoyl-GPE (18:0)*		0	0	0	0	0	NA	-0.275604	0.364895	0.0993944	0.194553	0.796705	0.944247	0.658383	1.04876	-0.392982	0.540708	0.276973	0.149034	0.0821272	0.308531	0.0292609	0.451539	0.250113	0.279713	1	1	1
21-hydroxypregnenolone disulfate	HMDB04026	0.64	0.190476	1	1	0.909091	5.23331e-07	-0.236861	-1.92363	-1.92363	-1.99606	1.24632	0.173813	0.152784	0.266615	-0.464809	-1.89381	-1.91145	-1.90132	2.30973e-06	-0.692944	2.45497e-08	0.000304044	2.52045e-05	2.52045e-05	1	1	1
3'-dephosphocoenzyme A	HMDB01373	0.3	0.619048	0.142857	0	0.0909091	0.000438474	-1.83274	0.479693	0.276566	0.0952057	0.714641	0.907356	0.977299	0.717367	-1.93869	0.791653	0.504459	-0.0412773	6.34771e-07	0.703864	1.18401e-08	0.000128374	2.79017e-06	1.07731e-05	0.53733	0.955709	0.955709
3-(4-hydroxyphenyl)lactate	HMDB00755	0	0	0	0	0	NA	0.340046	0.0329789	-0.353038	-0.317127	1.66039	1.39382	1.07872	0.473556	0.156777	0.189834	-0.2937	-0.336436	0.634325	-0.183865	0.201191	1	1	1	1	1	1
3-(cystein-S-yl)acetaminophen*		0.58	0.809524	0.428571	0.272727	0.545455	0.0231431	-1.85957	-1.13446	-0.565633	-0.822376	1.07521	1.13632	1.69675	1.75181	-2.14265	-1.40875	-0.835887	-1.92069	0.0874283	0.347053	0.0135397	0.629607	1	0.0382971	1	1	1
3-(N-acetyl-L-cystein-S-yl) acetaminophen		0.74	0.904762	0.428571	0.636364	0.727273	0.0683226	-1.0996	-1.38909	-0.794463	-0.848302	0.833932	0.313413	1.22673	1.17545	-1.38974	-1.42662	-1.18539	-1.19053	0.423525	0.176181	0.220999	1	1	0.799421	1	0.799421	1
3-aminoisobutyrate	HMDB03911	0	0	0	0	0	NA	0.240136	-0.276756	-0.0528521	-0.229473	0.95896	0.476863	0.989429	0.657621	0.386974	-0.395105	-0.0119394	-0.28918	0.246273	-0.176889	0.21912	0.700179	0.626989	1	1	1	1
3-hydroxy-3-methylglutarate	HMDB00355	0	0	0	0	0	NA	0.558851	-0.435357	-0.393758	-0.396094	1.02188	1.1105	0.563386	0.857286	0.253267	-0.450648	-0.563818	-0.625308	0.0174756	-0.393664	0.00467798	0.167305	0.0776577	0.0731232	1	1	1
3-hydroxybutyrate (BHBA)	HMDB00357	0	0	0	0	0	NA	-0.320111	0.201441	0.206058	0.276873	0.707693	1.25212	0.990842	0.772551	-0.261157	0.137901	0.140696	0.0408267	0.219645	0.263841	0.0641107	1	0.250113	0.968275	1	1	1
3-hydroxybutyrylcarnitine (1)	HMDB13127	0	0	0	0	0	NA	-0.520588	0.223777	0.30874	0.542707	0.754889	0.985533	0.814752	1.13089	-0.539549	0.0211633	0.185965	0.344012	0.0206527	0.402461	0.00376185	0.503686	0.0437962	0.0873795	1	1	1
3-hydroxybutyrylcarnitine (2)		0	0	0	0	0	NA	0.0330523	-0.279159	-0.161759	0.276306	0.606991	0.796941	0.823369	1.54173	-0.0215535	0.0104541	-0.0846175	0.110967	0.606847	-0.0455492	0.753447	1	1	1	1	1	1
3-hydroxyisobutyrate	HMDB00336	0.24	0	0.571429	0.454545	0.272727	0.0033627	0.381555	-0.992817	-1.13665	-0.604044	0.848533	0.477544	0.702158	0.79064	0.303642	-1.02503	-1.29391	-0.463832	3.6632e-05	-0.625707	1.18076e-06	0.00207763	0.0193739	4.65958e-05	0.656611	0.724233	0.263838
3-hydroxylaurate	HMDB00387	0	0	0	0	0	NA	0.0090701	0.287155	-0.30289	0.102839	0.766315	0.867058	0.602651	0.716481	0.0892112	0.628174	-0.277805	-0.0351243	0.396021	-0.107528	0.457319	1	1	1	1	0.755656	1
3-hydroxyoctanoate	HMDB01954	0	0	0	0	0	NA	0.0518666	-1.01532	0.0678586	0.479239	1.16278	0.402049	0.738043	0.507472	-0.0903575	-1.03512	0.110198	0.511368	0.00735033	0.133715	0.35457	0.0795987	0.369202	0.801846	0.000377074	0.0414781	0.801846
3-methoxytyramine sulfate		0.08	0	0.142857	0.272727	0	0.0334092	-0.166681	0.424783	-0.446743	-0.317487	1.83731	1.22597	1.83598	1.60673	-0.970486	0.43044	0.0230161	-0.156137	0.73853	-0.0227999	0.875117	1	1	1	1	1	1
3-methoxytyrosine	HMDB01434	0.1	0	0.285714	0.181818	0.0909091	0.119444	0.697096	-0.474738	-1.21412	-0.627549	0.694951	0.943464	0.701351	0.645228	0.512158	-0.472716	-1.40099	-0.426732	3.91994e-06	-0.73824	9.46629e-10	0.00997939	5.19281e-05	2.52045e-05	0.860106	0.251885	0.141922
3-methyl-2-oxobutyrate	HMDB00019	0.66	0.47619	0.857143	0.818182	0.727273	0.12057	-0.801413	-1.27207	-1.3429	-1.10527	0.981351	0.886107	0.535565	0.80513	-1.40138	-1.60497	-1.55315	-1.48413	0.602768	-0.148073	0.304788	1	1	1	1	1	1
3-methyl-2-oxovalerate	HMDB03736	0.3	0.333333	0.285714	0.0909091	0.454545	0.300713	-0.395706	-0.578079	-0.307873	-0.315799	0.920952	0.711353	0.800588	0.952995	-0.646275	-0.907307	-0.512913	-0.450658	0.89	0.0824536	0.56918	1	1	1	1	1	1
3-methyladipoylcarnitine		0.02	0.047619	0	0	0	0.703395	-0.364934	0.496839	0.107822	-0.020315	1.33304	0.617917	0.69775	0.663833	-0.276429	0.782957	-0.140014	0.110888	0.229263	0.125222	0.386228	0.373781	1	0.980045	0.754462	0.84364	1
3-methylglutarylcarnitine (2)	HMDB00552	0.04	0.0952381	0	0	0	0.410983	-0.69071	0.816455	-0.0764164	0.451763	1.29397	0.94062	0.75418	1.01658	-0.388848	0.573773	-0.241157	0.562706	0.00496214	0.281636	0.0475453	0.00737813	0.0473826	0.513932	0.658999	0.341378	0.513932
3-methylhistidine	HMDB00479	0	0	0	0	0	NA	0.173714	-0.547489	-0.172645	0.189411	1.31151	1.40013	0.992931	1.53696	-0.0276816	-1.17344	-0.395756	0.156781	0.635319	-0.0529301	0.715065	1	1	1	1	1	1
3-phosphoglycerate	HMDB00807	0.48	0.809524	0.428571	0.272727	0.0909091	0.000489369	-2.0794	-0.0629083	-0.234581	-0.754435	0.804791	1.75799	1.25872	1.06943	-2.22859	0.294939	-0.643726	-0.577811	6.00755e-05	0.608215	2.79674e-06	0.00795243	0.00303477	0.000141555	0.994948	0.994948	0.994948
3-ureidopropionate	HMDB00026	0.52	0.428571	0.714286	0.454545	0.636364	0.466776	-0.270327	-1.2731	-0.815328	-1.14837	1.05848	0.405961	0.793533	0.835254	-0.627088	-1.35485	-1.13995	-1.23186	0.0321204	-0.3057	0.0308557	0.119398	0.119398	0.384236	1	0.856335	1
4-acetamidobutanoate	HMDB03681	0.24	0	0.285714	0.545455	0.363636	0.00410597	0.329075	-0.44909	-0.894388	-0.532821	1.16594	0.955536	0.2654	0.454296	0.246659	-0.656529	-0.892142	-0.597179	0.00197037	-0.532384	6.90585e-05	0.338654	0.208427	0.000599049	0.791415	0.57089	0.222672
4-acetamidophenol	HMDB01859	0.18	0.238095	0	0.0909091	0.272727	0.35479	-0.318696	-0.516715	0.149823	-0.252109	1.58647	0.883993	1.26252	1.74457	-0.631408	-0.669517	-0.0716988	-0.755581	0.621625	0.132199	0.360103	1	1	1	1	1	1
4-acetaminophen sulfate	HMDB59911	0.62	0.666667	0.714286	0.454545	0.636364	0.626123	-1.0776	-1.15761	-0.857327	-0.759813	1.18429	0.791094	1.1997	1.56261	-1.51835	-1.35319	-1.33838	-1.34853	0.859866	0.0967098	0.504061	1	1	1	1	1	1
4-androsten-3beta,17beta-diol disulfate (1)	HMDB03818	0.62	0.333333	1	0.636364	0.909091	0.00141566	-0.331522	-1.23454	-0.867826	-1.19281	1.47999	0.159833	0.592963	0.276732	-1.07837	-1.2298	-1.21545	-1.21617	0.0922322	-0.258887	0.0694632	0.399049	0.203662	0.720965	1	1	1
4-androsten-3beta,17beta-diol disulfate (2)	HMDB03818	0.52	0.047619	1	0.818182	0.818182	3.10926e-07	0.37611	-2.3567	-2.4171	-2.3716	1.26695	0.165447	0.352352	0.194623	0.3698	-2.32975	-2.36141	-2.32772	1.07405e-07	-0.782627	1.89916e-11	1.35131e-05	1.86011e-07	1.86011e-07	1	1	1
4-androsten-3beta,17beta-diol monosulfate (1)	HMDB03818	0.24	0.0952381	0.571429	0.181818	0.363636	0.0513736	0.180515	-1.53191	-0.391318	-0.921533	1.45757	0.711856	0.633261	0.726563	0.513592	-1.538	-0.353438	-0.795298	0.00592905	-0.222488	0.120429	0.060378	0.0784851	0.349224	0.349224	0.0248869	0.349224
4-cholesten-3-one	HMDB00921	0	0	0	0	0	NA	0.481378	-1.04476	-0.303637	0.0494936	0.973333	0.413369	0.856932	0.880748	0.360338	-0.842195	-0.159719	0.246975	0.00318963	-0.2692	0.0586979	0.0018344	0.693207	0.166742	0.0207391	0.256033	0.693207
4-guanidinobutanoate	HMDB03464	0	0	0	0	0	NA	-0.605943	0.695816	0.266872	0.447136	1.08165	1.68819	0.829902	0.993872	-0.762459	-0.0242343	0.237274	0.191107	0.0105172	0.416616	0.00261643	0.145407	0.0334033	0.0688679	1	1	1
4-hydroxybenzoate	HMDB00500	0.56	0.52381	0.428571	0.727273	0.545455	0.601771	-0.734681	-1.6469	-1.20796	-1.23071	1.37168	0.683084	1.60926	1.00459	-1.68808	-1.65519	-1.88858	-1.44688	0.530197	-0.190943	0.184087	1	1	1	1	1	1
4-hydroxybutyrate (GHB)	HMDB00710	0.24	0	0.571429	0.272727	0.454545	0.0033627	0.383878	-1.1042	-0.729497	-0.781989	0.889644	0.489638	0.8078	0.636386	0.226147	-1.07497	-0.914844	-0.906114	8.77514e-05	-0.530666	7.36213e-05	0.000456066	0.00252657	0.00411556	0.738876	0.850302	1
4-hydroxyglutamate	HMDB01344	0	0	0	0	0	NA	-0.177163	-0.292472	0.306228	0.218111	0.985746	0.818807	0.655505	0.704966	-0.418214	-0.276735	0.347968	-0.00523488	0.0724262	0.364747	0.00920574	1	0.208427	0.164559	0.984917	0.84364	1
4-hydroxyhippurate	HMDB13678	0.02	0	0	0	0.0909091	0.305801	-0.315727	-0.044409	0.291328	0.181059	1.15438	1.28577	1.73447	1.82254	-0.137255	-0.134222	-0.346108	-0.466319	0.896801	0.0934744	0.518498	1	1	1	1	1	1
4-hydroxyphenylpyruvate	HMDB00707	0.06	0.047619	0.142857	0	0.0909091	0.615455	-0.335221	-0.380248	0.272954	0.0495977	1.28978	0.819806	0.951152	0.895263	-0.53218	-0.44007	0.690944	-0.0582844	0.222172	0.286287	0.043846	1	0.895551	0.528937	0.984917	0.895551	1
4-imidazoleacetate	HMDB02024	0	0	0	0	0	NA	-0.693373	0.309894	0.545942	0.580566	0.831262	0.833371	1.77245	1.28082	-0.923657	0.121797	-0.386178	0.243983	0.00173808	0.444926	0.00120615	0.0192308	0.00862487	0.0487488	1	1	0.994948
4-methyl-2-oxopentanoate	HMDB00695	0.12	0.047619	0.142857	0.0909091	0.272727	0.308725	0.158688	-0.770484	-0.505595	-0.338134	1.01618	0.99939	1.10838	0.981706	0.30711	-0.905941	-0.242933	-0.109483	0.119722	-0.259696	0.0685659	0.250958	0.670031	0.567471	1	1	1
5,6-DiHETrE	HMDB02343	0	0	0	0	0	NA	0.696174	-0.440831	-0.654816	-0.393714	0.952283	0.480443	0.848685	0.788186	0.595522	-0.501454	-0.643822	-0.408644	0.000255136	-0.587286	7.35023e-06	0.00845367	0.00845367	0.0017073	0.957893	0.957893	0.81095
5-dodecenoate (12:1n7)	HMDB00529	0	0	0	0	0	NA	-0.403411	0.0167087	0.451194	0.308321	0.905477	0.711463	0.773244	0.692465	-0.644862	0.0764183	0.492908	0.0879291	0.0282227	0.429254	0.00186686	0.912604	0.188258	0.0499627	0.912604	0.912604	0.912604
5-HETE	HMDB11134	0.24	0.285714	0.285714	0.0909091	0.272727	0.63119	-0.659194	-1.01542	-0.31663	-0.396005	1.73337	1.26133	1.20768	1.46127	-0.413019	-1.42265	0.343778	-0.0514434	0.790744	0.0924633	0.523052	1	1	1	1	1	1
5-hydroxylysine	HMDB00450	0	0	0	0	0	NA	0.34985	-0.219954	-0.116358	-0.411568	0.788361	0.912841	1.5258	1.09744	0.44368	-0.259595	-0.711705	-0.798281	0.185078	-0.282951	0.046475	0.776376	0.304862	0.776376	1	1	1
5-KETE	HMDB10217	0.48	0.380952	0.571429	0.636364	0.454545	0.538698	-0.265533	-1.43985	-1.36771	-1.18632	1.5969	0.713191	0.718238	1.13474	-0.700873	-1.70153	-1.67475	-1.53445	0.393138	-0.199537	0.164752	1	1	1	1	1	1
5-methylcytidine	HMDB00982	0	0	0	0	0	NA	0.00263438	-0.0980044	0.11572	-0.0583828	0.569305	0.645167	0.631838	0.912775	-0.087615	0.000386589	0.186109	0.161839	0.812016	0.121582	0.400292	1	1	1	1	1	1
5-methylcytosine	HMDB02894	0.02	0	0	0	0.0909091	0.305801	0.021356	-0.203017	-0.0602317	-0.00296901	0.623935	0.679494	0.791443	0.768377	0.0162294	-0.146591	0.0520699	0.159746	0.839045	0.0202722	0.88887	1	1	1	1	1	1
5-methyltetrahydrofolate (5MeTHF)	HMDB01396	0.34	0.714286	0	0.0909091	0.0909091	4.44713e-05	-2.25977	0.559089	0.179857	0.343846	0.490744	0.439985	1.01436	0.85326	-2.30673	0.493731	0.392741	0.533508	1.35233e-07	0.735611	1.16413e-09	6.75653e-06	5.42533e-07	3.72022e-07	1	1	1
5-methylthioadenosine (MTA)	HMDB01173	0.02	0	0	0.0909091	0	0.305801	0.910891	-0.358676	-0.979787	-0.676341	1.29231	1.22634	0.502901	0.935607	1.00007	-0.782363	-0.845346	-0.183001	0.000404107	-0.596285	4.89208e-06	0.108503	0.0210131	0.000182942	0.899959	0.899959	0.899959
5-methyluridine (ribothymidine)	HMDB00884	0.04	0	0.142857	0	0.0909091	0.260997	0.690496	-0.756027	-0.537043	-0.576009	0.764976	0.501181	1.05733	0.690981	0.765616	-0.864778	-0.681583	-0.71657	6.52079e-05	-0.562312	2.13946e-05	0.000793892	0.000299664	0.00574992	1	1	1
5-oxoproline	HMDB00267	0	0	0	0	0	NA	-0.427737	0.073767	0.599816	0.169831	0.531453	1.01302	0.930828	0.639184	-0.417298	-0.0223851	0.709172	-0.143189	0.00747645	0.494267	0.000264102	0.84364	0.060936	0.0101444	0.84364	0.84364	0.84364
5alpha-pregnan-3beta,20alpha-diol disulfate		0.58	0.285714	1	0.727273	0.727273	0.00230473	0.0509146	-1.69085	-1.74177	-1.73713	1.21402	0.441379	0.422514	0.483024	0.169396	-1.64127	-1.68875	-1.63709	5.60073e-06	-0.684754	4.15556e-08	0.000891862	6.89017e-05	4.65958e-05	1	1	1
6-oxopiperidine-2-carboxylic acid		0.16	0.190476	0.142857	0	0.272727	0.34824	-0.0180785	-0.418722	-0.169727	-0.65143	1.15601	1.76735	0.743162	0.844309	0.0504006	-0.697094	0.184667	-0.797051	0.323671	-0.0769938	0.595108	1	0.799421	1	1	0.985168	0.856553
6-phosphogluconate	HMDB01316	0	0	0	0	0	NA	-0.974002	0.90091	0.084706	1.20145	0.830788	0.924635	0.900706	0.973623	-1.10746	1.21385	-0.119848	0.958623	3.15697e-06	0.535519	6.13987e-05	0.00292558	1.29278e-05	0.00142275	1	0.111111	0.00954309
7-hydroxycholesterol (alpha or beta)		0	0	0	0	0	NA	-0.178685	-0.712795	0.475923	0.318799	1.18615	0.456881	0.918815	1.14478	-0.1033	-0.57181	0.312827	0.572479	0.0786845	0.25181	0.0777193	1	1	0.417993	0.102124	0.0682504	1
7-methylguanine	HMDB00897	0.3	0	0.571429	0.727273	0.272727	0.00010242	0.855299	-1.38686	-1.6813	-1.46246	0.786752	0.399535	0.397245	0.37648	0.650834	-1.38723	-1.61947	-1.52101	4.69437e-08	-0.833282	6.0202e-14	6.75653e-06	9.30056e-08	9.30056e-08	0.791415	0.377828	0.377828
8,9-DiHETrE	HMDB02311	0.08	0.047619	0	0.181818	0.0909091	0.479815	0.994136	-0.297541	-1.22802	-1.21542	0.820403	0.699932	0.873892	0.63182	0.969906	-0.187043	-1.24854	-1.34745	2.8286e-07	-0.790715	8.43929e-12	0.00627681	1.11607e-06	1.11607e-06	0.0803167	0.0803167	0.948729
8-hydroxyoctanoate	HMDB00711	0.1	0.238095	0	0	0	0.0533009	-0.826928	-0.447062	0.696255	0.597249	0.611854	0.682273	0.925894	0.802641	-0.833929	-0.611827	0.377107	0.517773	2.07845e-05	0.670902	9.74914e-08	0.49898	6.23138e-05	0.00024972	0.0615887	0.0615887	0.897663
9,10-DiHOME	HMDB04704	0.12	0.0952381	0	0.181818	0.181818	0.59926	-0.253624	-0.0713697	0.103453	-0.31801	0.831842	0.661278	0.927296	0.936481	-0.352867	0.175978	0.336618	-0.488488	0.542697	0.135232	0.349088	1	1	1	1	1	1
acetylcarnitine	HMDB00201	0	0	0	0	0	NA	0.549747	-0.161147	-0.0162002	-0.93077	0.556883	1.86872	1.00579	1.2174	0.518344	-0.297705	0.0458299	-0.998217	0.0137808	-0.364242	0.00931049	1	0.00364173	0.254052	1	1	0.685243
acetylphosphate	HMDB01494	0	0	0	0	0	NA	-1.27103	1.07509	0.834275	0.908089	0.927507	0.86621	0.433598	0.52842	-1.29971	1.14284	0.721306	1.04896	3.98248e-07	0.706796	9.68032e-09	0.000128374	2.32514e-06	1.11607e-06	1	1	1
aconitate [cis or trans]	HMDB00072	0.48	0.047619	0.571429	0.818182	0.909091	2.11504e-06	-0.259297	-0.468784	-1.06427	-1.13193	0.944991	1.22111	0.702544	0.728111	-0.292463	-1.11361	-1.34443	-1.17905	0.0150113	-0.449678	0.00105216	0.869863	0.0731232	0.0769859	0.856335	0.0769859	0.869863
adenine	HMDB00034	0	0	0	0	0	NA	-0.412155	-0.0764557	0.616011	0.219484	0.82579	0.422716	0.605883	0.717159	-0.507683	0.0108864	0.728428	0.16122	0.00324857	0.528037	8.11355e-05	0.465825	0.152707	0.00303189	0.596154	0.176471	0.465825
adenosine	HMDB00050	0	0	0	0	0	NA	-0.848377	0.614914	0.62257	0.60575	0.378748	0.53963	0.57122	0.393257	-0.819464	0.494568	0.543288	0.61429	9.89099e-08	0.766955	8.32465e-11	6.75653e-06	9.30056e-08	3.10019e-07	1	1	1
adenosine 2'-monophosphate (2'-AMP)	HMDB11617	0	0	0	0	0	NA	-0.890468	0.763676	0.843573	0.370436	0.506463	1.03034	0.66934	0.664313	-0.832874	1.12468	0.925029	0.378534	2.23053e-06	0.700931	1.4447e-08	0.00997939	5.19281e-05	6.51039e-07	0.256033	0.860106	0.265987
adenosine 3',5'-cyclic monophosphate (cAMP)	HMDB00058	0.38	0.666667	0.142857	0.0909091	0.272727	0.00378442	-1.54166	0.0213576	0.30575	-0.178623	0.484606	0.795545	0.460804	0.651073	-1.58674	-0.189879	0.376734	-0.214515	2.70073e-07	0.779391	2.60203e-11	0.000128374	7.51795e-06	3.72022e-07	0.749874	0.749874	0.304248
adenosine 3',5'-diphosphate	HMDB00061	0.2	0.380952	0	0	0.181818	0.0317773	-1.37188	0.782519	0.430558	0.357104	0.538407	1.37656	0.886456	0.695287	-1.24382	1.27911	0.567147	0.271515	1.9303e-06	0.657758	2.10252e-07	0.0124388	3.48771e-06	1.76711e-06	0.207768	0.251885	0.846999
adenosine 3'-monophosphate (3'-AMP)	HMDB03540	0.08	0	0.285714	0.0909091	0.0909091	0.117264	-0.518394	0.0575396	-0.137513	0.463898	0.756958	1.3959	1.04547	0.959818	-0.389149	0.275741	-0.00865561	0.558561	0.0221617	0.291141	0.0402401	0.564423	0.00617334	0.922483	1	1	0.605099
adenosine 5'-diphosphate (ADP)	HMDB01341	0.42	0.761905	0	0.181818	0.272727	0.000317227	-1.48407	-0.118717	0.248861	-0.442336	0.526657	1.07242	0.678986	0.779548	-1.61016	0.0157481	0.53828	-0.560942	1.38587e-05	0.670801	9.80838e-08	0.0153846	0.00252657	6.23138e-06	0.749874	0.860106	0.0841952
adenosine 5'-diphosphoribose (ADP-ribose)	HMDB01178	0.12	0.238095	0.142857	0	0	0.12133	0.00498649	0.013994	-0.307319	-0.700509	1.13325	1.44944	0.699238	1.07255	0.119221	0.030511	-0.32979	-0.543486	0.186542	-0.242103	0.0902783	1	0.335656	1	1	1	1
adenosine 5'-monophosphate (AMP)	HMDB00045	0.06	0.047619	0	0.0909091	0.0909091	0.831084	-1.16357	1.00452	0.574924	0.319271	0.585979	1.13091	1.17921	1.36474	-1.1596	0.541861	0.39089	0.224357	1.64435e-06	0.662005	1.64703e-07	1.01348e-05	0.000156683	2.86767e-05	0.63273	0.876926	0.876926
adenylosuccinate	HMDB00536	0.48	0.857143	0.285714	0.0909091	0.272727	7.93492e-05	-1.91092	-0.326418	-0.0432166	-0.673366	0.98429	1.38656	0.956803	1.5692	-2.2232	-0.513173	-0.375558	-1.09222	0.000283203	0.587589	7.25149e-06	0.0155485	0.037906	0.000182942	1	1	0.994948
adipate	HMDB00448	0	0	0	0	0	NA	-0.182774	0.0600851	0.229218	0.0814788	0.707932	0.485179	0.619016	0.871606	-0.201801	-0.0484259	0.0868642	-0.105904	0.658598	0.173249	0.228902	1	1	1	1	1	1
adipoylcarnitine		0	0	0	0	0	NA	-1.16178	0.746307	1.25173	0.4913	1.02679	0.893017	0.581885	0.889148	-1.16512	0.380059	1.28462	0.0411053	2.02984e-06	0.735005	1.22062e-09	0.00221614	0.00142275	1.86011e-07	0.492584	0.492584	0.119927
adrenate (22:4n6)	HMDB02226	0	0	0	0	0	NA	-0.0287179	0.698165	-0.0690523	-0.320409	0.880859	0.656534	0.601354	0.70979	-0.0297143	0.79774	-0.0930812	-0.301936	0.0508023	-0.0739605	0.609735	0.135629	1	1	0.0354449	0.13826	1
alanine	HMDB00161	0	0	0	0	0	NA	-0.0913576	-0.162276	0.231433	0.0462428	0.284411	0.212149	0.194929	0.467259	-0.0569724	-0.180166	0.175027	0.253961	0.00227261	0.467372	0.000621661	0.642515	0.384236	0.00139806	0.384236	0.00942685	0.642515
alanylleucine	HMDB28691	0.06	0.0952381	0.142857	0	0	0.437063	0.436141	-0.435197	-0.235832	-0.903955	1.01579	0.974806	0.930542	0.729013	0.249182	-0.571654	-0.619206	-0.695696	0.0023606	-0.417323	0.0025683	0.181759	0.000599049	0.223771	0.850302	0.860106	0.650835
allantoin	HMDB00462	0.3	0	0.571429	0.636364	0.363636	0.000533247	0.522503	-1.50207	-1.97012	-1.58032	0.68854	0.969321	0.917468	0.616737	0.52703	-1.96695	-2.37751	-1.47212	1.90952e-07	-0.803354	2.20745e-12	0.000635114	9.30056e-08	9.30056e-07	0.658999	0.166667	0.43389
alpha-hydroxyisovalerate	HMDB00407	0.34	0.047619	0.285714	0.727273	0.545455	0.000554168	0.31176	-0.935737	-1.31771	-0.838889	1.21073	0.506585	0.43934	0.516837	0.138239	-0.903219	-1.18239	-0.779138	0.000141551	-0.623786	1.30141e-06	0.0337556	0.0210131	0.000299664	0.860106	0.35822	0.0841952
alpha-hydroxyisovaleroyl carnitine*		0.08	0.142857	0	0	0.0909091	0.438474	-1.03413	0.536816	0.854866	0.179805	0.598023	0.889307	0.965281	0.924362	-1.16239	0.73297	0.765813	-0.157945	3.28336e-06	0.708211	8.77573e-09	0.000635114	0.000499208	9.02154e-06	0.850302	0.850302	0.263838
alpha-ketoglutarate	HMDB00208	0	0	0	0	0	NA	0.445342	-0.380639	-0.239259	-0.368714	0.899078	0.614333	0.527293	0.706225	0.54326	-0.584975	-0.245542	-0.49383	0.0143081	-0.365455	0.00906081	0.0994983	0.0826414	0.0994983	1	1	1
alpha-tocopherol	HMDB01893	0	0	0	0	0	NA	-0.270908	0.994153	-0.171126	0.0556725	1.11415	0.966903	1.35723	0.680663	-0.297824	0.970881	-0.328649	0.14431	0.0824823	0.0471669	0.74498	0.0607378	1	1	0.277778	0.277778	1
andro steroid monosulfate (1)*	HMDB02759	0.68	0.238095	1	1	1	4.11972e-07	-0.4018	-1.68756	-1.68756	-1.68756	1.19219	0.254905	0.345285	0.397481	-0.638835	-1.67336	-1.61217	-1.64617	0.000285453	-0.548966	3.65817e-05	0.0071874	0.0071874	0.0017073	1	1	1
anserine	HMDB00194	0.4	0.333333	0.714286	0.272727	0.454545	0.245856	-0.217798	-1.26121	-0.750212	-0.432345	1.24512	0.601397	0.963692	1.19666	-0.383229	-1.17581	-1.08226	-0.719675	0.138919	-0.163441	0.256745	0.188791	1	0.77462	0.52099	1	1
anthranilate	HMDB01123	0.06	0	0.142857	0.181818	0	0.122345	-0.0489916	-0.438247	-0.409851	0.436858	0.819138	0.986594	0.595774	0.675759	0.0239656	-0.522652	-0.400297	0.628512	0.0347782	-0.099642	0.491156	0.592071	0.417993	0.417993	0.277778	0.724233	0.031419
arabitol/xylitol		0	0	0	0	0	NA	-0.382698	0.399314	0.467915	0.00858086	0.429244	0.892862	0.417653	0.450177	-0.375327	0.741068	0.589428	0.0907498	0.000523409	0.532587	6.85391e-05	0.125861	0.125861	0.000141555	0.35822	0.860106	0.0961538
arabonate/xylonate		0	0	0	0	0	NA	-0.0559773	-0.4113	0.223745	0.144857	0.619832	0.94343	0.903418	0.521959	-0.198514	-0.874529	0.365765	0.0670802	0.0964568	0.210861	0.141594	0.399049	0.540723	0.540723	0.333333	0.416792	0.606318
arachidate (20:0)	HMDB02212	0	0	0	0	0	NA	-0.152632	0.425906	0.176805	-0.156447	0.602166	0.385512	0.6196	0.454892	-0.282262	0.396293	-0.107994	-0.234109	0.0268075	0.172844	0.230007	0.0716699	0.875924	0.377828	0.0682504	0.377828	0.351784
arachidonate (20:4n6)	HMDB01043	0	0	0	0	0	NA	0.43668	0.254859	-0.598836	-0.39701	0.551147	0.501438	0.577825	0.408346	0.434301	0.298567	-0.426826	-0.412726	5.45642e-05	-0.653613	2.6586e-07	0.695537	0.00142275	0.000182942	0.0461916	0.0331825	0.695537
arachidonoyl ethanolamide	HMDB04080	0.22	0.0952381	0.285714	0.181818	0.454545	0.127106	0.318942	-0.257996	-1.12056	-0.679119	0.622931	1.04826	0.493126	0.796829	0.328518	-0.03186	-1.31399	-0.481402	6.73856e-05	-0.66888	1.10002e-07	0.420107	0.0071874	6.23138e-06	0.43389	0.13826	0.43389
arginine	HMDB00517	0	0	0	0	0	NA	0.175061	0.111221	0.205645	-0.61063	0.879378	0.841108	0.837464	0.652355	0.0103197	0.163539	0.242342	-0.75538	0.065781	-0.0634453	0.661589	1	0.117728	1	0.277024	1	0.140325
argininosuccinate	HMDB00052	0	0	0	0	0	NA	-0.265607	0.321469	0.548529	-0.246033	0.83531	0.830169	0.641483	0.74141	-0.371813	0.00605102	0.69127	0.0127706	0.0271358	0.352311	0.0120995	0.359501	1	0.0382971	1	1	0.116539
ascorbate (Vitamin C)	HMDB00044	0.06	0.0952381	0	0.0909091	0	0.615455	-0.854273	0.669894	0.274885	0.256326	1.303	1.11264	1.26202	1.00238	-0.652409	0.576953	-0.343107	0.255823	0.0315491	0.31025	0.0283266	0.0419884	0.109919	0.621759	1	1	1
asparagine	HMDB00168	0	0	0	0	0	NA	-0.470415	0.302783	0.475654	0.229732	0.708908	0.135463	0.194034	0.473814	-0.301812	0.380226	0.474939	0.133096	5.69336e-06	0.708919	8.35384e-09	0.00111483	0.00792991	6.23138e-06	0.374937	0.0803167	0.0946144
aspartate	HMDB00191	0	0	0	0	0	NA	-0.613239	0.287663	0.437329	0.550341	0.454456	0.351571	0.690916	0.910834	-0.563798	0.338337	0.431836	0.494438	2.4253e-05	0.629852	9.55019e-07	0.000891862	0.000299664	0.000499208	1	1	1
azelate (nonanedioate)	HMDB00784	0	0	0	0	0	NA	-0.730507	0.00623376	0.913834	0.476802	0.66712	0.812118	0.666862	0.756966	-0.662491	0.235851	0.906492	0.624394	9.7495e-06	0.725804	2.46608e-09	0.125479	0.000499208	4.18525e-06	0.386373	0.107089	0.386373
azeloylcarnitine		0.48	0.666667	0.428571	0.272727	0.363636	0.138884	-0.57758	-0.385415	-0.130203	-0.565279	0.731117	0.642703	0.791872	0.743184	-0.952477	-0.587856	-0.0826842	-0.747559	0.373815	0.223904	0.118026	1	1	0.738405	1	1	1
behenoyl sphingomyelin (d18:1/22:0)*		0	0	0	0	0	NA	-0.308004	0.244585	0.210575	0.221787	0.406897	0.586102	0.351636	0.304913	-0.253798	0.171797	0.143998	0.226412	0.00122049	0.502962	0.000197185	0.125861	0.00364173	0.00609063	1	1	1
benzoylcarnitine*		0.38	0.809524	0.142857	0.0909091	0	2.51609e-06	-1.81766	0.320576	-0.294785	0.308742	0.487666	1.05748	1.31919	0.839108	-1.87094	0.596234	-0.162454	0.663058	8.58162e-06	0.555437	2.82853e-05	0.000160468	1.11607e-06	0.0168105	1	0.81095	0.81095
benzyl alcohol glucuronide		0.74	1	0.571429	0.545455	0.545455	0.00523407	-1.55943	-0.873394	-0.991591	-0.720872	0.243002	1.46643	1.32179	1.03596	-1.59902	-1.34385	-1.56535	-0.973992	0.167907	0.235127	0.100242	1	0.203662	1	1	1	1
beta-alanine	HMDB00056	0	0	0	0	0	NA	0.580401	-0.60433	-0.202919	-0.520545	0.671984	0.865831	0.391479	0.546463	0.905237	-0.623498	-0.178775	-0.737748	0.000162926	-0.476876	0.000463065	0.00994054	0.00113932	0.00994054	0.724233	0.398981	0.398981
beta-guanidinopropanoate	HMDB13222	0.38	0.238095	0.571429	0.272727	0.636364	0.0900789	-0.483487	-0.602841	-0.506247	-0.841189	1.26545	1.37486	1.11536	0.958684	-0.73867	-1.23419	-1.16996	-1.40463	0.848192	-0.00682479	0.962483	1	1	1	1	1	1
beta-hydroxyisovalerate	HMDB00754	0.02	0	0	0	0.0909091	0.305801	0.627147	-0.33349	-0.669985	-0.430817	0.90745	0.478667	0.63032	0.663178	0.475487	-0.20809	-0.492483	-0.195753	0.000409731	-0.588904	6.83764e-06	0.0404919	0.0135039	0.000745905	1	0.856335	0.876926
beta-hydroxyisovaleroylcarnitine		0	0	0	0	0	NA	-0.166972	0.483046	0.0929575	-0.0815861	0.890169	0.56756	0.933867	0.722964	-0.268677	0.755033	0.238203	-0.163594	0.237471	0.123706	0.392052	0.287676	1	1	0.52099	1	1
betaine	HMDB00043	0	0	0	0	0	NA	0.556509	0.0708445	-0.752972	-0.354537	0.679666	0.574598	0.821252	0.761307	0.658367	0.363967	-1.02503	-0.669964	0.000418548	-0.607609	2.87899e-06	0.302665	0.0135039	0.00139806	0.328306	0.0615887	0.302665
betaine aldehyde	HMDB01252	0	0	0	0	0	NA	-0.854185	0.993989	0.112425	0.885753	0.620838	1.55032	1.18832	0.827254	-0.861643	0.697052	0.311905	0.798838	5.40972e-05	0.48001	0.000419412	0.00476335	2.79017e-06	0.109706	0.724233	0.492584	0.453824
bilirubin (Z,Z)	HMDB00054	0.34	0.47619	0.142857	0.181818	0.363636	0.240455	-0.755909	-0.506829	-0.433694	-1.16581	1.579	1.24211	1.64072	0.750826	-1.04483	-0.803145	-0.530226	-1.21903	0.758107	0.0730506	0.614152	1	1	1	1	1	1
biliverdin	HMDB01008	0.14	0	0.142857	0.272727	0.272727	0.0843744	0.895496	-0.675639	-1.4257	-1.3412	0.86827	1.18935	1.03848	0.569232	1.09752	-0.410493	-1.95436	-1.33608	1.15873e-06	-0.753508	2.70801e-10	0.00795243	3.72022e-07	1.51134e-05	0.53733	0.53733	0.652185
biopterin	HMDB00468	0.06	0.142857	0	0	0	0.22071	-0.70244	0.166972	0.171756	0.555974	0.912587	0.604031	0.886737	0.701864	-0.477447	0.165517	0.330731	0.371961	0.00190209	0.479707	0.000423467	0.125861	0.0017073	0.0537964	1	1	1
butyrylcarnitine	HMDB02013	0.26	0	0.285714	0.454545	0.545455	0.00261439	0.542218	-1.5046	-1.37059	-1.33933	0.945121	1.1087	1.09119	1.24265	0.547302	-1.45649	-1.34911	-1.90942	3.58347e-05	-0.611552	2.38207e-06	0.000557414	0.00202126	0.000235025	1	1	1
butyrylglycine	HMDB00808	0	0	0	0	0	NA	-0.399942	0.48989	0.514837	-0.0630597	0.436403	1.22855	0.962037	0.4705	-0.463109	-0.0747798	0.689	-0.100277	0.0114206	0.437949	0.0014688	0.209131	0.245934	0.0252157	1	1	0.263838
C-glycosyltryptophan		0.12	0	0.142857	0.272727	0.181818	0.125724	-0.20848	0.138544	-0.169307	-0.0684666	0.6243	0.706762	0.634036	0.64642	-0.190391	0.363993	-0.392044	0.0695426	0.592556	0.0273497	0.850457	1	1	1	1	1	1
cadaverine	HMDB02322	0.56	0.666667	0.428571	0.545455	0.454545	0.579426	-0.376984	-0.706983	-0.899779	-0.419203	1.31494	0.752506	0.351236	0.876034	-0.871449	-0.694073	-0.981196	-0.662897	0.362764	-0.0945866	0.513512	1	1	1	1	1	0.527677
caffeine	HMDB01847	0.62	0.238095	0.857143	1	0.818182	3.58695e-05	-0.14856	-1.83523	-1.7327	-1.69887	1.44204	0.224385	0.0958248	0.351296	-0.548464	-1.75507	-1.72623	-1.74837	1.04397e-05	-0.61317	2.20228e-06	0.000635114	0.000398529	8.2682e-05	1	1	1
caprate (10:0)	HMDB00511	0	0	0	0	0	NA	0.0778506	-0.166958	-0.0425508	0.000172787	0.967368	0.52081	0.659499	0.32474	-0.114096	-0.0351041	-0.332749	-0.00448739	0.917341	-0.000151662	0.999166	1	1	1	1	1	1
carboxyethyl-GABA	HMDB02201	0.08	0.190476	0	0	0	0.111409	-0.845155	0.72475	-0.0636874	0.560512	0.61769	1.35472	0.790099	0.692624	-0.885546	0.692	0.021448	0.628043	0.000264666	0.435725	0.00156266	0.060378	2.52045e-05	0.122166	0.929801	0.492584	0.263838
carnitine	HMDB00062	0	0	0	0	0	NA	-0.284688	0.342824	0.296054	0.0292811	0.686924	0.704925	0.317607	0.50469	-0.365502	0.470685	0.308647	-0.0103076	0.0376299	0.356557	0.0110341	0.399049	0.623286	0.0499627	0.749874	0.791415	0.605099
carnosine	HMDB00033	0.04	0	0.142857	0.0909091	0	0.260997	1.13509	-1.28177	-1.03726	-0.672553	1.03466	0.780376	0.813372	1.16848	0.98769	-1.34764	-1.15863	-0.657124	1.67034e-06	-0.670296	1.01097e-07	3.37826e-05	0.000399366	4.18525e-06	0.856335	0.856335	0.856335
catechol sulfate	HMDB59724	0.58	0.47619	0.857143	0.818182	0.363636	0.0500666	-0.536055	-0.606244	-0.917329	-0.186665	0.712651	0.895705	0.301722	0.951549	-0.702111	-0.799955	-0.89633	-0.502884	0.0750015	-0.124717	0.388164	0.850302	0.813991	0.629713	0.629713	0.850302	0.031419
chenodeoxycholate	HMDB00518	0.3	0.0952381	0.428571	0.545455	0.363636	0.0437582	0.21821	-1.10614	-0.908121	-0.799585	1.17291	0.77526	0.726079	0.993673	-0.0692706	-1.17003	-1.12518	-0.823862	0.00401219	-0.449071	0.00107078	0.0192308	0.184259	0.0162047	0.994948	0.994948	0.994948
cholate	HMDB00619	0.24	0	0.428571	0.363636	0.454545	0.00850836	0.471677	-1.10233	-0.858903	-0.958509	1.31422	0.640859	0.50935	1.00124	0.281513	-1.1392	-0.847949	-0.837344	0.00253098	-0.446544	0.0011516	0.0186582	0.0291974	0.0242174	1	1	1
cholesterol	HMDB00067	0	0	0	0	0	NA	0.219688	0.103429	-0.245236	-0.239987	0.375983	0.592275	0.395584	0.401764	0.276842	0.258888	-0.344164	-0.230408	0.00964625	-0.457463	0.000837598	1	0.0278361	0.0162047	0.985168	0.985168	1
choline	HMDB00097	0	0	0	0	0	NA	-0.299565	0.184144	0.0243105	0.430403	0.33926	0.525221	0.398046	0.422883	-0.312486	0.0783564	0.166901	0.258124	0.000237204	0.47819	0.000444282	0.0873795	3.44121e-05	0.0873795	0.492584	0.724233	0.263838
choline phosphate	HMDB01565	0	0	0	0	0	NA	-0.237492	0.618062	0.299032	-0.238949	0.763474	1.08118	0.777413	0.95892	-0.165462	0.87955	0.15769	-0.245433	0.0438991	0.172945	0.229731	0.0860039	0.968867	0.453977	0.220588	0.453977	0.453977
cis-urocanate		0.04	0.047619	0.142857	0	0	0.410983	-0.206469	-0.619355	0.904423	-0.321509	0.967119	0.929032	1.96744	0.948587	-0.590386	-0.733972	0.121906	-0.469546	0.151619	0.173653	0.227801	0.720109	1	0.720109	0.720109	0.333333	0.720109
citrate	HMDB00094	0	0	0	0	0	NA	-0.188212	0.348957	0.362471	-0.22522	1.10872	0.736835	0.784061	0.853382	-0.222562	0.436397	0.209548	0.00651918	0.0751233	0.285479	0.0444719	0.209131	1	0.147478	1	1	1
citrulline	HMDB00904	0	0	0	0	0	NA	0.0466587	0.132872	-0.082832	-0.0907986	0.678359	0.722697	0.773143	0.842519	-0.05279	-0.0792385	0.0569034	-0.162756	0.86994	-0.0270464	0.852097	1	1	1	1	1	1
creatine	HMDB00064	0	0	0	0	0	NA	-0.152649	-0.0686443	0.427316	-0.0922131	0.828262	0.626159	0.526624	0.50386	-0.137866	-0.240898	0.28624	0.0651571	0.142875	0.251001	0.0787102	1	1	0.279713	1	0.416792	0.201579
creatinine	HMDB00562	0	0	0	0	0	NA	0.614544	-0.582842	-0.49102	-0.311301	0.637121	0.817269	0.666124	0.785522	0.477307	-0.494973	-0.520065	-0.257337	0.00011929	-0.584051	8.48372e-06	0.00476335	0.00926925	0.000299664	1	1	1
cystathionine	HMDB00099	0	0	0	0	0	NA	0.0378998	-0.376057	0.410738	-0.243783	1.12226	0.631891	0.686878	0.781918	-0.136782	-0.533706	0.57799	0.0746394	0.144882	0.188516	0.189829	1	1	0.576088	1	0.122549	0.439731
cysteamine	HMDB02991	0.3	0.285714	0.285714	0.272727	0.363636	0.964058	-0.0140572	-0.696334	-0.702307	-0.359953	0.889798	0.619474	0.585002	0.820525	-0.062787	-0.756281	-0.780644	-0.156639	0.0695607	-0.319956	0.0235055	0.181759	1	0.131903	1	1	1
cysteine	HMDB00574	0	0	0	0	0	NA	-0.409929	0.860975	0.301442	-0.0667424	0.863361	0.757947	1.01971	0.576176	-0.371627	0.911236	-0.0475634	0.074417	0.0181438	0.256461	0.0722114	0.00941522	0.580965	0.49227	0.172826	0.580965	0.606318
cysteine s-sulfate	HMDB00731	0.12	0.0952381	0	0	0.363636	0.0326628	-0.148146	-0.502548	0.229474	-0.46108	1.09407	1.02036	1.35309	1.11086	-0.0103386	-0.371733	0.0130608	-0.965714	0.507117	0.0305852	0.833005	1	1	1	1	1	1
cysteine sulfinic acid	HMDB00996	0	0	0	0	0	NA	0.103744	-0.562565	0.228464	-0.0685254	0.910134	0.779257	0.872157	0.812648	0.0510243	-0.530466	0.117448	-0.230807	0.304279	0.00834141	0.954153	0.755529	1	1	1	0.755529	0.755529
cysteine-glutathione disulfide	HMDB00656	0.1	0.190476	0	0	0.0909091	0.270216	-1.49623	0.619097	0.162256	1.08989	1.75946	1.22332	1.73567	0.810767	-2.08797	0.605073	0.785268	1.25306	0.000786261	0.468787	0.0005953	0.0416356	0.0017073	0.0416356	0.850302	0.850302	0.650835
cysteinylglycine	HMDB00078	0	0	0	0	0	NA	0.122525	0.0396387	-0.170485	-0.0886504	0.978336	0.942027	1.25709	1.12445	-0.00551013	0.258116	-0.261618	0.0356573	0.950895	-0.0830602	0.566332	1	1	1	1	1	1
cystine	HMDB00192	0	0	0	0	0	NA	0.041445	-0.170434	0.59087	-0.561535	1.24133	1.12007	0.66321	0.970123	0.551593	0.326188	0.497245	-0.379728	0.0670061	-0.0161267	0.911493	0.985168	0.307417	0.985168	0.985168	0.985168	0.031419
cytidine	HMDB00089	0.22	0.047619	0.285714	0.454545	0.272727	0.0571174	0.616785	-1.16594	-1.04087	-0.814623	1.31595	0.642753	0.595951	0.474083	0.670285	-1.02718	-1.17435	-0.907481	9.48828e-05	-0.575355	1.23798e-05	0.00292558	0.00173029	0.00139806	1	1	1
cytidine 3'-monophosphate (3'-CMP)		0	0	0	0	0	NA	0.691333	-0.677335	-0.615834	-0.272952	0.786995	1.07588	0.780106	0.532882	0.995063	-1.06154	-0.613653	-0.317487	0.000244008	-0.553516	3.05467e-05	0.0153846	0.00609063	0.00139806	0.63273	0.791415	0.730616
cytidine 5'-diphosphocholine	HMDB01413	0.02	0	0.142857	0	0	0.0992654	-0.670723	0.258254	0.721513	0.16229	0.790972	1.27122	0.486136	0.766622	-0.850622	0.605881	0.829467	-0.174269	0.000332476	0.595172	5.14797e-06	0.145407	0.0278361	0.000141555	0.656611	0.656611	0.304248
cytidine 5'-monophosphate (5'-CMP)	HMDB00095	0	0	0	0	0	NA	-1.29871	0.915488	0.991882	0.904897	0.498942	0.712475	0.725112	0.710822	-1.2907	1.26154	1.05273	0.805477	9.66648e-08	0.768269	7.38697e-11	6.75653e-06	1.86011e-07	1.86011e-07	1	1	1
cytidine-5'-diphosphoethanolamine	HMDB01564	0	0	0	0	0	NA	-1.08782	0.907494	0.970923	0.528331	0.780726	0.589112	0.446861	0.688587	-1.24007	0.870037	0.85587	0.329527	7.88098e-07	0.718828	4.12634e-09	0.000128374	3.88298e-05	9.02154e-06	0.42182	1	0.141922
cytosine	HMDB00630	0.04	0	0.142857	0	0.0909091	0.260997	0.595017	-0.308061	-0.782162	-0.402559	1.0224	0.618019	0.57959	0.64582	0.589496	-0.38849	-0.590024	-0.318091	0.000150946	-0.631571	8.73787e-07	0.0573359	0.00514445	0.000379835	1	0.377828	0.377828
decanoylcarnitine	HMDB00651	0.52	0.761905	0.285714	0.272727	0.454545	0.025025	-0.484527	-0.416749	-0.60525	-0.592645	0.889897	0.83003	0.94593	0.805552	-0.710746	-0.675646	-0.537405	-0.43468	0.979551	0.0209799	0.885016	1	1	1	1	1	1
dehydroascorbate	HMDB01264	0.02	0	0.142857	0	0	0.0992654	-0.206451	-0.581525	0.278452	0.29122	0.940557	1.06855	0.869432	0.59433	-0.0913324	-0.824174	0.541297	0.207984	0.181968	0.225319	0.115659	0.869863	0.831048	0.831048	0.512066	0.512066	0.897663
dehydroisoandrosterone sulfate (DHEA-S)	HMDB01032	0.3	0.238095	0.571429	0.181818	0.363636	0.285902	0.284726	-1.26991	-0.550008	-1.42321	1.59279	0.464245	0.690231	0.55895	0.352498	-1.30845	-0.554695	-1.29135	0.00412082	-0.256461	0.0722114	0.108503	0.0252157	0.335015	0.791415	0.108503	0.0416482
deoxycarnitine	HMDB01161	0	0	0	0	0	NA	0.568299	0.0641898	-0.773992	-0.35179	0.871776	0.961811	0.665597	0.598436	0.981246	-0.25403	-0.877449	-0.402578	0.00125258	-0.566963	1.76497e-05	0.513932	0.0210131	0.0017073	0.513932	0.341378	0.513932
diglycerol		0.34	0	0.571429	0.636364	0.545455	0.000291742	0.279933	-0.877843	-1.12695	-0.661912	1.82633	0.410254	0.56546	0.407799	-0.592806	-0.768254	-1.09549	-0.647089	0.0282044	-0.35767	0.0107688	0.832323	0.832323	0.0622937	0.832323	0.832323	0.0622937
dihomo-linoleate (20:2n6)	HMDB05060	0	0	0	0	0	NA	-0.458668	0.613952	0.435189	0.0497533	0.627822	0.799297	0.614796	0.621082	-0.428447	0.599141	0.225436	0.0318225	0.001567	0.45716	0.000845159	0.0192308	0.150607	0.00617334	0.452677	0.452677	0.452677
dihomo-linolenate (20:3n3 or n6)	HMDB02925	0	0	0	0	0	NA	0.0543918	0.377678	-0.253277	-0.090903	0.611165	0.801508	0.582202	0.430245	0.153304	0.47992	-0.141723	-0.222029	0.154834	-0.228049	0.111198	0.963773	0.963773	0.52099	0.52099	0.333333	0.963773
dihydrobiopterin	HMDB00038	0.08	0.142857	0	0.0909091	0	0.438474	-1.02233	0.444994	0.508809	0.417254	1.03646	0.872093	0.725041	0.438175	-0.753978	0.529454	0.703648	0.486792	3.07833e-05	0.637132	6.52943e-07	0.00997939	8.2682e-05	0.000398529	1	1	1
dihydroxyacetone phosphate (DHAP)	HMDB01473	0.28	0.333333	0.285714	0.181818	0.272727	0.843169	-0.752763	-0.409473	-0.364335	0.0127522	0.783512	1.67538	0.975915	1.15422	-0.937496	-0.641838	-0.37984	-0.21619	0.25848	0.224207	0.117516	1	0.183249	1	1	1	1
dimethylarginine (SDMA + ADMA)	HMDB01539	0	0	0	0	0	NA	-0.585895	0.488149	0.411987	0.3959	0.657567	0.607449	0.701894	0.553722	-0.515813	0.595865	0.263676	0.381084	0.000130045	0.574041	1.30954e-05	0.00381068	0.00092429	0.00303477	1	1	1
dimethylglycine	HMDB00092	0	0	0	0	0	NA	0.406528	-0.060039	-0.408491	-0.329401	0.80148	0.894606	1.27573	0.645429	0.374329	0.281125	-0.424012	-0.326954	0.034861	-0.397911	0.00421382	0.984917	0.0499627	0.188258	0.84364	0.984917	0.984917
docosadienoate (22:2n6)	HMDB61714	0	0	0	0	0	NA	-0.172159	0.671408	0.190136	-0.288729	0.724801	0.588923	0.608021	0.63594	-0.100846	0.868297	0.228358	-0.298529	0.0363545	0.123503	0.392833	0.116415	0.754738	0.405663	0.0682504	0.405663	0.405663
docosahexaenoate (DHA; 22:6n3)	HMDB02183	0	0	0	0	0	NA	0.252241	0.476935	-0.50266	-0.282396	0.693306	0.668366	0.760718	0.529424	0.233983	0.555211	-0.221214	-0.438127	0.00926795	-0.420357	0.00237081	1	0.109706	0.0437962	0.132353	0.102124	1
docosapentaenoate (n3 DPA; 22:5n3)	HMDB01976	0	0	0	0	0	NA	-0.331191	1.01987	0.0710847	-0.0878177	0.797514	0.641932	0.525093	0.59252	-0.0651858	1.17344	0.308783	-0.269004	0.00363591	0.190134	0.185987	0.00249316	1	0.288177	0.0141403	0.0331825	1
docosapentaenoate (n6 DPA; 22:5n6)	HMDB01976	0.02	0	0.142857	0	0	0.0992654	0.21527	0.336902	-0.642875	-0.124705	0.697832	1.30463	0.74408	0.847433	0.210161	0.456129	-0.699644	-0.22278	0.0368652	-0.38143	0.00627472	0.850302	0.720965	0.0252157	0.850302	0.426722	0.720965
docosatrienoate (22:3n3)	HMDB02823	0.26	0.47619	0	0	0.272727	0.00959205	-0.649865	0.377439	-0.367678	-0.285199	0.930541	0.817139	0.769389	0.806388	-1.02178	0.396421	-0.151876	0.019799	0.0984095	0.138872	0.336147	0.188791	0.922483	0.922483	0.416792	0.34628	0.922483
dodecanedioate	HMDB00623	0	0	0	0	0	NA	-0.915987	0.739636	0.658389	0.619635	0.646046	1.27443	0.566508	0.890213	-0.863624	0.637644	0.572875	0.572609	3.37815e-06	0.696988	1.88098e-08	0.00997939	3.88298e-05	3.72022e-07	1	1	1
dopamine sulfate (2)		0	0	0	0	0	NA	-0.212063	0.712208	-0.129043	0.0806679	1.58351	0.973379	1.68779	1.49548	-0.693214	0.679292	0.278044	-0.0365827	0.522553	0.0526267	0.71663	1	1	1	1	1	1
eicosapentaenoate (EPA; 20:5n3)	HMDB01999	0	0	0	0	0	NA	0.345215	0.192361	-0.368003	-0.413455	0.766777	0.594038	0.537695	0.34852	0.400455	0.0105008	-0.462899	-0.451334	0.00513329	-0.476472	0.000468987	1	0.021821	0.0416356	0.13826	0.166667	1
eicosenoate (20:1)	HMDB02231	0	0	0	0	0	NA	-0.590897	0.741682	0.647709	0.00838818	0.694078	0.566842	0.775908	0.723537	-0.746421	0.815331	0.590483	0.0486316	0.000151002	0.523588	9.54666e-05	0.00152866	0.150607	0.000745905	0.166667	0.724233	0.166667
ergothioneine	HMDB03045	0	0	0	0	0	NA	-0.440655	0.0857395	0.639555	0.147134	1.03948	0.929065	0.615149	0.733284	-0.724223	0.28214	0.615385	0.0872365	0.0287237	0.419952	0.00239634	0.816352	0.582041	0.021821	0.929801	0.816352	0.582041
erucate (22:1n9)	HMDB02068	0	0	0	0	0	NA	-0.281165	0.836656	0.180387	-0.176036	0.721804	0.415381	0.594036	0.584324	-0.386749	0.806427	0.0487076	-0.192175	0.00243697	0.234722	0.100845	0.00249316	0.505999	0.18445	0.0141403	0.0816993	0.342621
erythronate*	HMDB00613	0	0	0	0	0	NA	-0.0155206	-0.112324	0.0704947	0.0306142	0.746215	0.761893	0.662655	0.523439	-0.308175	-0.134026	0.184673	0.0815298	0.864189	0.107731	0.456469	1	1	1	1	1	1
ethanolamine	HMDB00149	0.22	0.190476	0.428571	0.181818	0.181818	0.558386	-0.0146265	-0.606421	-0.500569	-0.052255	0.970861	0.712683	0.668055	1.09419	-0.292371	-0.499176	-0.479363	-0.0118906	0.276401	-0.151106	0.294876	0.858349	1	0.858349	0.755656	1	0.858349
ethylmalonate	HMDB00622	0	0	0	0	0	NA	0.224437	-0.296583	-0.280788	0.0410507	0.865619	0.813116	1.29362	0.847603	-0.0265674	-0.554669	0.0343978	0.0358186	0.465553	-0.134322	0.352371	0.840215	1	1	1	1	1
flavin adenine dinucleotide (FAD)	HMDB01248	0	0	0	0	0	NA	-0.792384	0.59952	0.634199	0.497022	0.659254	0.280742	0.558867	0.547294	-0.679484	0.674594	0.419838	0.54751	2.7539e-07	0.74097	7.61673e-10	8.44566e-06	8.61852e-06	3.72022e-07	1	1	1
flavin mononucleotide (FMN)	HMDB01520	0.06	0.142857	0	0	0	0.22071	-0.76615	0.243402	0.511802	0.419093	0.617298	0.325437	0.546418	0.38113	-0.75908	0.203238	0.47031	0.353905	3.02355e-06	0.715997	5.06286e-09	0.00166211	1.81361e-05	2.86767e-05	1	1	1
formiminoglutamate		0.08	0	0.142857	0.272727	0	0.0334092	-0.424314	-0.29036	0.105922	0.143845	1.11989	2.01573	2.19966	2.02597	-0.414358	-0.750017	0.0239742	0.378979	0.605881	0.147769	0.305791	1	1	1	1	1	1
fructose	HMDB00660	0	0	0	0	0	NA	-0.629396	0.215026	0.608174	0.456565	0.744375	0.613772	0.68724	0.853856	-0.834337	0.0713424	0.653912	0.693388	0.000172766	0.614686	2.04526e-06	0.0189048	0.00514445	0.000478235	0.957893	0.738876	0.957893
fructose-6-phosphate	HMDB00124	0.38	0.714286	0.142857	0.0909091	0.181818	0.000593912	-1.42559	-0.192208	-0.0741039	0.297745	0.678704	1.04521	0.702442	1.09526	-1.62558	-0.841768	0.0996825	0.384495	3.28466e-05	0.612361	2.29054e-06	0.00627681	0.000141555	0.000949432	0.899959	0.899959	0.899959
fumarate	HMDB00134	0	0	0	0	0	NA	-0.312236	0.142184	0.366742	0.138865	0.408438	0.353001	0.485421	0.563788	-0.411903	0.123468	0.376872	0.141135	0.00245568	0.523487	9.58177e-05	0.135629	0.135775	0.00092429	1	1	1
furosemide	HMDB01933	0.72	0.857143	0.714286	0.545455	0.636364	0.260997	-1.76146	-1.83535	-1.24616	-1.62639	1.22626	1.63065	1.21222	1.26901	-2.20448	-2.26995	-2.1749	-2.22041	0.355589	0.118044	0.414247	1	1	1	1	0.755656	1
galactonate	HMDB00565	0.4	0.47619	0.285714	0.363636	0.363636	0.798808	-0.626755	-0.636695	-0.43023	-1.09655	1.28269	1.08087	1.17139	1.34589	-0.697994	-0.884315	0.204211	-1.15139	0.586534	-0.00480263	0.973594	1	1	1	1	1	1
galactose 1-phosphate	HMDB00645	0.3	0.47619	0.428571	0.181818	0	0.027975	-1.08757	-0.202845	0.263109	0.158083	0.716399	1.56288	0.951088	1.06591	-1.27964	-0.742772	0.142609	0.0123849	0.00121937	0.554426	2.94556e-05	0.757062	0.00363179	0.00207635	1	1	1
gamma-aminobutyrate (GABA)	HMDB00112	0	0	0	0	0	NA	-0.162365	-0.197282	0.19787	0.237642	0.967108	0.734039	0.770168	1.13817	-0.340916	-0.290702	0.395906	0.22619	0.254447	0.253933	0.0751651	1	0.864131	0.864131	0.864131	0.864131	1
gamma-carboxyglutamate	HMDB41900	0	0	0	0	0	NA	-0.114273	0.14708	0.107253	0.0173074	0.729011	0.393558	0.305111	0.409735	0.0852365	0.127282	0.0465554	-0.0292858	0.73958	0.0751738	0.603866	1	1	1	1	1	1
gamma-glutamyl-2-aminobutyrate		0	0	0	0	0	NA	-0.858012	0.0986066	1.1654	0.409876	0.552685	0.339276	0.876952	0.660127	-0.939769	0.074416	1.01508	0.47502	2.1942e-07	0.822868	2.27481e-13	0.000891862	2.86767e-05	3.72022e-07	0.425151	0.0177225	0.0671929
gamma-glutamyl-epsilon-lysine	HMDB03869	0	0	0	0	0	NA	0.302463	0.14876	-0.480483	-0.191613	0.848659	1.24074	0.930846	0.870483	0.0318281	-0.251939	-0.12482	0.121185	0.221819	-0.29933	0.0347092	1	1	0.368901	1	1	1
gamma-glutamylalanine	HMDB29142	0	0	0	0	0	NA	-1.15766	0.58053	0.643881	1.19676	1.26515	1.08756	1.41539	0.502695	-1.46909	0.974609	1.47648	1.24112	7.12147e-05	0.601846	3.78031e-06	0.00997939	4.65958e-05	0.00609063	1	1	1
gamma-glutamylcysteine	HMDB01049	0.36	0.666667	0	0.272727	0.0909091	0.000970334	-2.16216	0.491364	-0.225701	-0.184777	1.10109	1.21487	1.53456	0.849823	-2.51003	0.583287	-0.210465	-0.347154	2.05593e-05	0.570603	1.51513e-05	0.000380055	0.000108538	0.00290543	0.738876	0.738876	0.897663
gamma-glutamylglutamate	HMDB11737	0	0	0	0	0	NA	-1.31411	0.785867	0.816821	1.19184	1.064	0.78276	0.962214	0.572516	-1.55643	1.02514	1.16151	1.14492	1.52255e-06	0.706088	1.01648e-08	0.000635114	1.11607e-06	5.19281e-05	1	1	1
gamma-glutamylglutamine	HMDB11738	0	0	0	0	0	NA	-1.31952	0.934182	0.605706	1.3189	1.33562	1.00948	1.44335	0.553961	-1.90345	1.01148	1.14042	1.29392	2.49811e-05	0.590521	6.35831e-06	0.00432988	1.29278e-05	0.00432988	1	1	1
gamma-glutamylglycine	HMDB11667	0.02	0.047619	0	0	0	0.703395	-0.613903	0.32467	0.668464	0.163054	0.646363	1.06245	1.02566	0.838473	-0.364189	0.479472	0.552853	0.0464284	0.00192132	0.521667	0.000102342	0.0506148	0.0784851	0.00251394	1	1	0.994948
gamma-glutamylhistidine		0	0	0	0	0	NA	-0.72663	0.186069	0.898437	0.370359	0.582264	1.81338	1.94814	1.81639	-0.696816	-0.439305	0.106543	-0.329147	0.025966	0.429355	0.00186173	0.621101	0.254052	0.0334033	1	0.984917	0.984917
gamma-glutamylisoleucine*	HMDB11170	0	0	0	0	0	NA	0.114091	-0.070048	-0.0593314	-0.113902	0.739551	0.702862	0.523767	1.05433	0.0296613	0.227766	0.0976695	-0.287535	0.649777	-0.148275	0.30412	1	1	1	1	1	1
gamma-glutamylleucine	HMDB11171	0	0	0	0	0	NA	-0.459153	0.275184	0.33178	0.369668	0.75309	0.576582	0.578732	0.859848	-0.450574	0.360492	0.238327	0.416383	0.00487083	0.471315	0.000550721	0.0795987	0.0473826	0.0139039	1	1	1
gamma-glutamylmethionine	HMDB29155	0	0	0	0	0	NA	-1.23863	0.808272	0.698564	1.15174	1.00667	0.987806	1.09392	0.461385	-1.40045	1.08498	0.87699	1.19067	3.09948e-06	0.657961	2.0784e-07	0.00166211	9.30056e-08	0.000621587	1	1	1
gamma-glutamylphenylalanine	HMDB00594	0.02	0.047619	0	0	0	0.703395	-0.194478	0.00189901	0.0848159	0.14819	0.572727	0.883339	0.969041	1.18017	-0.0197867	0.132064	0.215799	0.287936	0.441179	0.21258	0.138302	1	1	1	1	1	1
gamma-glutamylthreonine*	HMDB29159	0	0	0	0	0	NA	-0.453306	0.0578352	0.711	0.117599	1.24791	0.735652	0.491342	1.29218	-0.686047	0.0932115	0.740496	-0.166962	0.000862397	0.56939	1.59453e-05	0.181759	0.277024	8.2682e-05	0.929801	0.277024	0.386373
gamma-glutamyltyrosine	HMDB11741	0.6	0.952381	0.285714	0.454545	0.272727	0.000203007	-1.24512	-0.194117	-0.53557	-0.43771	0.174545	0.849555	1.11157	1.04922	-1.2837	-0.220354	-1.17119	-0.618021	0.0401505	0.297308	0.0360127	0.0607378	0.230323	0.453977	1	1	1
gamma-glutamylvaline	HMDB11172	0.04	0.047619	0	0.0909091	0	0.676703	-0.212842	0.200926	-0.132665	0.0905209	0.749618	0.845277	1.22986	1.15028	-0.292685	0.281531	0.416348	-0.0325025	0.524361	0.157678	0.274126	0.755529	1	1	1	1	1
gamma-tocopherol/beta-tocopherol		0.14	0.333333	0	0	0	0.0104949	-0.931402	0.436942	-0.335181	0.158291	1.33037	1.14155	1.18401	0.961575	-1.09417	0.70294	-0.416169	0.0718192	0.0296303	0.272334	0.0557062	0.101561	0.101561	0.670031	0.850302	0.738876	0.850302
glucarate (saccharate)	HMDB00663	0.68	1	0.428571	0.363636	0.545455	0.000463309	-1.40965	-0.750377	-0.489204	-0.699233	0.362692	0.459868	1.08001	0.727791	-1.44325	-0.754129	-0.667046	-0.847428	0.00100664	0.504276	0.000188536	0.00730875	0.00730875	0.0222689	1	1	1
gluconate	HMDB00625	0	0	0	0	0	NA	0.332257	0.495163	-0.655302	-0.294109	1.28229	1.05307	0.69336	1.19172	0.397325	0.481632	-0.740151	0.213018	0.045801	-0.355243	0.0113549	0.716596	0.685243	0.104855	0.685243	0.133861	0.685243
glucosamine-6-phosphate	HMDB01254	0.28	0.571429	0	0	0.181818	0.000950838	-1.29734	0.0567468	-0.234147	0.499826	0.97628	0.714605	0.859232	1.20834	-1.51826	0.0494134	-0.0807917	0.528345	0.000229748	0.511961	0.000144515	0.0153846	0.00092429	0.0115866	0.656611	0.656611	0.513932
glucose	HMDB00122	0	0	0	0	0	NA	-0.382013	0.283873	0.716935	-0.168284	0.899656	1.02967	0.563676	0.549058	-0.276323	-0.00744935	0.471916	-0.365624	0.00509359	0.397506	0.00425621	0.888107	0.888107	0.00519585	0.888107	0.503771	0.0070028
glucose 6-phosphate	HMDB01401	0.42	0.761905	0	0.272727	0.181818	0.000317227	-1.53521	-0.196937	-0.504053	0.336958	0.645225	0.989088	0.944572	1.39623	-1.66678	-0.34032	-0.282455	0.0936103	4.22939e-05	0.545427	4.20128e-05	0.00365697	8.2682e-05	0.00792991	0.850302	0.850302	0.349224
glucuronate	HMDB00127	0	0	0	0	0	NA	-0.678275	0.496242	0.837252	0.141847	1.11644	0.934193	0.794123	0.83518	-1.01503	0.683387	0.775035	0.224905	0.00181249	0.509433	0.000157835	0.0716699	0.150607	0.00364173	0.749874	0.749874	0.195506
glucuronate 1-phosphate*	HMDB03976	0	0	0	0	0	NA	-1.12433	0.94581	0.825409	0.719158	0.846831	1.0897	0.755705	0.853831	-1.19948	1.27047	0.97752	0.704775	6.11879e-06	0.653006	2.75065e-07	0.00166211	0.000117962	2.52045e-05	1	1	1
glutamate	HMDB00148	0	0	0	0	0	NA	-0.34117	0.0593886	0.498768	0.114764	0.433475	0.505333	0.345467	0.625222	-0.313786	-0.0484041	0.428716	-0.146639	0.000608507	0.581118	9.64847e-06	0.426722	0.426722	6.23138e-06	0.860106	0.426722	0.426722
glutamate, gamma-methyl ester		0	0	0	0	0	NA	-0.490539	0.376636	0.524592	0.172215	0.633599	0.775005	0.659965	0.565888	-0.583123	0.58444	0.43239	0.109365	0.000799161	0.535418	6.16331e-05	0.0573359	0.0364968	0.00139806	0.656611	1	0.453824
glutamine	HMDB00641	0	0	0	0	0	NA	-0.419545	0.158331	0.547365	0.152827	0.45334	0.662017	0.396206	0.686756	-0.383427	0.00770257	0.756674	3.35057e-05	0.000386119	0.598812	4.35372e-06	0.191784	0.109919	1.81361e-05	1	0.492584	0.453824
glutarate (pentanedioate)	HMDB00661	0	0	0	0	0	NA	-0.374716	-0.43652	0.493675	0.499477	0.957116	0.971321	0.89599	0.815658	-0.195822	-0.428314	0.724752	0.389346	0.0296966	0.381531	0.00625978	1	0.152707	0.131903	0.277024	0.277024	1
glutarylcarnitine (C5)	HMDB13130	0	0	0	0	0	NA	-0.157892	0.208772	0.0619169	0.106658	1.03414	0.42155	0.736364	0.640493	-0.230472	0.206625	-0.0354141	0.0189428	0.694689	0.116021	0.422344	1	1	1	1	1	1
glutathione, oxidized (GSSG)	HMDB03337	0.48	0.714286	0.285714	0.454545	0.181818	0.0220511	-1.8657	-0.701631	-1.5191	0.159965	1.2528	2.26027	1.52989	1.54029	-2.12651	-1.57383	-2.37376	0.46222	0.0221378	0.180326	0.210151	0.832323	0.0139039	1	1	0.856335	0.116539
glutathione, reduced (GSH)	HMDB00125	0.12	0.0952381	0	0.272727	0.0909091	0.308725	-1.11274	0.98915	-0.180112	0.721326	1.38663	1.80273	1.58014	1.13435	-1.65649	0.214621	-0.344489	0.335569	0.00168162	0.350289	0.012637	0.0155485	0.00364173	0.417993	0.929801	0.417993	0.417993
glycerate	HMDB00139	0	0	0	0	0	NA	-0.295245	0.284994	0.252327	0.129963	0.358253	0.491709	0.524715	0.422088	-0.255133	0.224492	0.204499	0.0740621	0.00635379	0.436635	0.00152364	0.0506148	0.0699036	0.0334033	1	1	1
glycerol	HMDB00131	0	0	0	0	0	NA	-0.1699	0.134278	0.425711	-0.186805	0.408814	0.549811	0.601766	0.443845	-0.148912	0.0135986	0.31836	-0.175464	0.0183604	0.324405	0.021538	0.832323	0.875924	0.0252157	0.832323	0.832323	0.0641876
glycerol 3-phosphate	HMDB00126	0.04	0.0952381	0	0	0	0.410983	-2.09311	1.25952	1.35743	1.32654	1.13513	0.700562	0.205029	0.926072	-2.19636	1.34064	1.3483	1.17313	2.06556e-07	0.754316	2.52792e-10	2.70261e-05	2.32514e-06	3.72022e-07	1	1	0.899959
glycerophosphoethanolamine	HMDB00114	0	0	0	0	0	NA	-0.86515	0.528851	0.522183	0.792925	0.737253	0.701452	0.444545	0.545184	-0.720559	0.239281	0.665677	0.842966	9.05502e-07	0.698606	1.68884e-08	0.000202696	4.18525e-06	1.51134e-05	0.984917	0.984917	0.984917
glycerophosphoglycerol		0	0	0	0	0	NA	0.115358	-0.0236672	-0.43069	0.225522	0.475973	0.622192	0.425846	0.662396	0.249786	-0.204641	-0.493431	0.168316	0.0286304	-0.327135	0.0204008	1	1	0.021821	1	0.71644	0.0641876
glycerophosphoinositol*		0	0	0	0	0	NA	-0.335097	0.0813407	0.0645402	0.523429	1.1061	0.765959	0.587725	0.927254	-0.467582	-0.0784632	0.0397226	0.481821	0.134327	0.261415	0.0666896	0.985168	0.203662	0.968275	0.985168	0.985168	0.985168
glycerophosphorylcholine (GPC)	HMDB00086	0	0	0	0	0	NA	-0.62662	0.418971	0.323901	0.605755	0.586964	0.758414	0.565941	0.527156	-0.491435	0.260475	0.457976	0.453145	2.04668e-05	0.622168	1.4118e-06	0.0124388	1.81361e-05	0.000770241	1	1	1
glycine	HMDB00123	0	0	0	0	0	NA	-0.178742	0.0833166	0.393077	-0.104863	0.450955	0.510252	0.445929	0.592452	-0.161978	0.199576	0.36273	-0.167052	0.0349272	0.351199	0.0123926	0.912604	0.957893	0.021821	0.957893	0.912604	0.27834
glycochenodeoxycholate	HMDB00637	0	0	0	0	0	NA	-0.798566	0.110832	0.783029	0.670977	1.18247	0.878529	0.629775	1.10952	-1.167	0.203364	0.746579	0.224474	0.0022811	0.539866	5.20589e-05	0.282524	0.0416356	0.00303189	0.957893	0.452677	0.957893
glycochenodeoxycholate sulfate		0.24	0.285714	0.571429	0	0.181818	0.0433226	-0.602405	-1.06992	-0.0228919	-0.290054	1.2464	1.45083	1.59667	1.31848	-0.790774	-1.59852	0.223345	-0.579741	0.431004	0.142512	0.323509	1	1	1	1	1	1
glycocholate	HMDB00138	0	0	0	0	0	NA	-0.122829	-0.295366	0.394604	0.0278485	1.18359	0.666227	1.01139	1.39907	-0.00388746	-0.276315	0.674287	-0.298086	0.61847	0.106012	0.463726	1	1	1	1	1	1
glycocholenate sulfate*		0.2	0.380952	0.142857	0	0.0909091	0.0458331	-1.53318	0.575883	0.635321	0.0879376	0.812307	1.18249	0.95836	1.15282	-1.74184	0.710812	0.858421	0.127973	1.75092e-05	0.652602	2.81367e-07	0.00491875	0.00116505	3.44121e-05	0.749874	1	0.513932
glycodeoxycholate	HMDB00631	0.42	0.952381	0.142857	0	0	3.03409e-09	-2.46676	-0.776078	0.494463	0.0904954	0.417565	1.43789	1.03841	1.0958	-2.50479	-0.00633355	0.676306	0.222719	1.66202e-07	0.808611	1.22772e-12	0.00166211	1.55009e-07	9.30056e-08	0.492584	0.377828	0.561888
glycodeoxycholate sulfate		0.52	0.761905	0.714286	0.0909091	0.363636	0.00167406	-1.18414	-0.632933	0.215625	-0.639701	0.420694	1.20451	1.12557	1.14502	-1.36224	-1.17486	-0.0643538	-0.865954	0.00112394	0.555033	2.87482e-05	0.31055	0.288177	0.000182942	0.658999	0.199878	0.199878
glycohyocholate		0.6	0.285714	0.857143	0.818182	0.818182	0.00187299	-0.481652	-1.80471	-1.14961	-1.42938	0.89607	0.309015	1.36249	0.592236	-0.195162	-1.77374	-1.74759	-1.47322	0.00175637	-0.425109	0.0020884	0.00332421	0.0210131	0.0784851	0.738876	0.957893	0.957893
glycolithocholate sulfate*	HMDB02639	0.26	0.571429	0	0	0.0909091	0.000339492	-1.70397	-0.629943	0.819528	0.681192	0.460619	1.37346	0.634021	1.29787	-1.8451	-0.101361	0.781596	0.592392	6.75531e-07	0.785862	1.37872e-11	0.143838	1.47259e-06	9.30056e-08	0.143838	0.107089	0.561888
glycosyl-N-palmitoyl-sphingosine		0	0	0	0	0	NA	-0.0611113	0.227635	0.0529821	-0.0811734	0.927704	0.733073	0.395768	0.833017	-0.02807	0.33352	0.246599	0.0280043	0.795662	0.058491	0.686596	1	1	1	1	1	1
glycosyl-N-stearoyl-sphingosine		0	0	0	0	0	NA	-0.0524977	0.156993	0.227361	-0.227043	0.840989	0.757191	0.47314	0.925691	-0.200568	0.489517	0.287204	-0.21788	0.379613	0.184269	0.200184	1	1	0.404721	1	1	1
glycoursodeoxycholate	HMDB00708	0.3	0.666667	0.142857	0	0	2.89077e-05	-1.11417	-0.69853	0.296687	0.21253	0.916012	1.03597	1.33785	1.12027	-1.43984	-1.15109	0.175282	0.430186	0.00315827	0.510242	0.000153456	0.49898	0.0139039	0.0156921	0.277024	0.452677	0.846999
glycylisoleucine	HMDB28844	0.14	0.0952381	0.142857	0.0909091	0.272727	0.535977	-0.608611	-0.120284	0.486939	-0.446409	0.912132	1.07523	1.08901	1.16854	-0.617267	0.192187	0.564969	-0.190707	0.0541901	0.34493	0.0141616	0.99796	1	0.0334033	1	1	0.439731
glycylleucine	HMDB00759	0	0	0	0	0	NA	-0.312164	0.343074	0.469138	-0.0915086	0.698692	0.874205	1.1592	0.767267	-0.440189	0.387773	0.229123	-0.138084	0.0935488	0.295185	0.0374246	0.311484	1	0.203662	1	1	0.685243
glycylvaline	HMDB28854	0	0	0	0	0	NA	-0.285542	0.292707	0.375275	-0.0164167	0.70376	0.707151	1.06175	0.836931	-0.387312	0.625656	0.648395	0.263472	0.0453538	0.352412	0.0120731	0.564423	0.856335	0.0568591	0.856335	0.856335	0.564423
guanidinoacetate	HMDB00128	0	0	0	0	0	NA	-0.719697	0.368637	0.908919	0.23046	0.52843	1.57253	0.470799	0.565892	-0.884597	0.124714	0.918362	0.136314	2.90387e-06	0.758159	1.81641e-10	0.059699	0.000949432	1.86011e-07	0.536011	0.0691302	0.0415292
guanidinosuccinate	HMDB03157	0.02	0.047619	0	0	0	0.703395	-1.24986	0.439492	0.990668	0.907159	1.0125	1.61906	1.12754	1.04363	-1.43607	0.33586	1.01164	1.13073	2.78208e-05	0.660589	1.78745e-07	0.0404919	0.000117962	6.23138e-05	1	1	1
guanine	HMDB00132	0	0	0	0	0	NA	1.33134	-0.877767	-0.897952	-1.08512	1.80301	0.576274	0.463251	0.789485	0.758206	-0.916028	-0.903083	-1.2543	4.93549e-05	-0.581017	9.69116e-06	0.00627681	0.000299664	0.00142275	0.749874	0.860106	0.727945
guanosine	HMDB00133	0	0	0	0	0	NA	-0.596508	0.531415	0.439866	0.360749	1.24794	0.546246	0.355296	0.607797	-0.604524	0.416026	0.459631	0.580715	0.0208757	0.385373	0.00571481	0.117728	0.117728	0.117728	1	1	1
guanosine 2'-monophosphate (2'-GMP)*		0.02	0.047619	0	0	0	0.703395	0.186384	-0.309622	-0.185018	-0.183194	0.914786	0.858702	0.629998	0.574752	0.191184	-0.498166	-0.00871506	-0.409978	0.175121	-0.274357	0.0538423	0.576353	0.576353	0.576353	1	1	1
guanosine 3'-monophosphate (3'-GMP)		0	0	0	0	0	NA	0.041353	-0.172928	-0.465574	0.496672	0.873429	1.15076	0.877367	0.52681	0.312623	-0.145773	-0.543006	0.440775	0.0927272	-0.125323	0.385842	1	0.71644	0.480295	0.71644	1	0.0770251
gulonic acid*		0	0	0	0	0	NA	-0.635453	-0.0410688	1.0602	0.179074	0.627834	0.419057	0.751105	0.6101	-0.579646	-0.25397	1.00405	0.242608	1.36028e-05	0.71084	7.3028e-09	0.095892	0.00845367	9.02154e-06	0.596154	0.0165913	0.0165913
heme	HMDB03178	0.2	0	0.142857	0.454545	0.363636	0.00853084	1.529	-1.46198	-2.43357	-1.64936	0.448398	1.32666	0.516775	0.414178	1.63526	-1.82383	-2.26146	-1.58214	1.71146e-08	-0.858761	1.522e-15	6.75653e-06	9.30056e-08	9.30056e-08	0.860106	0.208396	0.00229647
hexadecanedioate	HMDB00672	0	0	0	0	0	NA	-1.05411	1.0552	0.713084	0.627821	0.428616	1.11433	0.614963	0.706284	-1.00568	1.56685	0.772324	0.675448	1.63459e-07	0.719535	3.91913e-09	0.000128374	9.30056e-08	5.42533e-07	0.738876	0.738876	0.796936
hexanoylcarnitine	HMDB00705	0.54	0.285714	0.857143	0.818182	0.545455	0.00837121	-0.35992	-1.07881	-1.32726	-0.861619	1.22261	1.0533	0.139842	1.16074	-0.796914	-1.42036	-1.34472	-1.29244	0.0976009	-0.315609	0.0255721	0.449377	0.720965	0.147478	1	1	1
hippurate	HMDB00714	0	0	0	0	0	NA	-1.52134	1.04018	0.783284	1.45917	0.991999	1.25366	1.38653	1.02664	-1.75286	1.47431	1.35673	1.96131	4.44799e-06	0.635616	7.07347e-07	0.000891862	9.02154e-06	0.000499208	0.650835	0.791415	0.650835
histamine	HMDB00870	0.08	0.0952381	0.142857	0	0.0909091	0.70171	-0.354182	-0.541782	0.736956	-0.596641	1.29559	0.883555	0.916101	1.18045	0.0457248	-0.739282	1.11373	-0.335117	0.0347379	0.235936	0.0990454	1	1	0.0983188	1	0.0682504	0.0961538
histidine	HMDB00177	0	0	0	0	0	NA	-0.396496	0.112004	0.419486	0.266186	0.354538	0.90114	1.37791	1.11189	-0.3456	-0.267636	-0.136757	-0.12838	0.253945	0.239575	0.0937952	1	0.48461	1	1	1	1
histidylalanine		0.18	0.047619	0.285714	0.181818	0.363636	0.136455	0.774885	-0.901186	-1.15738	-1.14341	0.814665	0.876156	0.802368	0.846425	0.906298	-0.650982	-0.948514	-1.0454	2.1816e-06	-0.718524	4.21827e-09	0.00122293	1.51134e-05	1.29278e-05	1	1	1
homoarginine	HMDB00670	0	0	0	0	0	NA	0.33552	-0.877479	0.406426	-0.488569	1.44998	0.747606	0.665504	0.911812	0.195167	-0.902918	0.398494	-0.600968	0.0448189	-0.0372583	0.79727	0.319239	0.340483	1	0.850302	0.0682504	0.116539
homocitrulline	HMDB00679	0	0	0	0	0	NA	-0.251586	0.240624	-0.142782	0.469958	0.930844	0.776904	0.779487	1.05971	-0.29219	0.487931	-0.0637097	0.485351	0.180413	0.157476	0.27475	0.856553	0.368901	1	1	0.984917	0.856553
homocysteine	HMDB00742	0	0	0	0	0	NA	-0.446811	1.02894	0.314982	-0.116758	1.25734	0.711553	1.00542	0.769999	-0.28526	1.06972	0.126835	-0.241087	0.0091306	0.222387	0.120602	0.00941522	0.663299	0.341378	0.0295375	0.341378	0.663299
homovanillate (HVA)	HMDB00118	0.42	0.380952	0.285714	0.545455	0.454545	0.702207	-0.303991	-0.612514	-0.962399	-0.900381	1.73462	0.87655	0.812173	1.0821	-1.40412	-0.978663	-1.43569	-1.46056	0.528182	-0.108742	0.452229	1	1	1	0.905354	1	1
homovanillate sulfate	HMDB11719	0.48	0.47619	0.285714	0.454545	0.636364	0.538698	-0.980859	-0.561111	-1.11031	-1.30028	1.71	1.28482	1.33338	1.5619	-1.97554	-0.508822	-1.88541	-2.21997	0.368594	-0.0147112	0.919234	1	1	1	1	1	1
hydantoin-5-propionic acid	HMDB01212	0.62	0.904762	0.714286	0.272727	0.363636	0.00103612	-1.34607	-0.80886	-0.524322	-0.561342	0.314714	1.48853	1.26872	1.2589	-1.33557	-1.30304	-0.918454	-1.0167	0.105057	0.334314	0.0176498	1	0.203662	0.230323	1	1	1
hypotaurine	HMDB00965	0	0	0	0	0	NA	-0.251191	0.0290548	0.169104	0.291953	0.807274	0.565537	0.874846	0.656921	-0.367287	0.0912804	0.247391	0.240385	0.16193	0.309138	0.0289283	1	0.368901	0.522491	1	1	1
hypoxanthine	HMDB00157	0	0	0	0	0	NA	-0.864374	0.542811	0.849359	0.455385	0.810602	0.524095	0.285321	0.326287	-0.58453	0.20719	0.91457	0.425218	8.53805e-08	0.820744	2.95157e-13	8.10783e-05	9.30056e-07	1.86011e-07	1	0.492584	0.0385126
imidazole lactate	HMDB02320	0	0	0	0	0	NA	-0.390738	-0.0518959	0.508794	0.270185	0.871538	1.19547	1.36566	1.43551	-0.446127	-0.708819	-0.00879707	0.0463907	0.21783	0.299128	0.0348377	1	0.666185	0.404721	1	1	1
imidazole propionate	HMDB02271	0.02	0	0.142857	0	0	0.0992654	0.129779	-0.0600638	0.181238	-0.570222	1.22013	2.3118	1.85037	1.10384	0.00548566	0.0203269	-0.388984	-0.585709	0.521034	-0.113999	0.430531	1	0.443249	1	1	1	1
indole-3-carboxylic acid	HMDB03320	0.06	0.0952381	0	0.0909091	0	0.615455	-0.497778	-0.551064	0.288434	0.635373	0.898074	0.629088	1.17531	0.683533	-0.689231	-0.65679	0.430949	0.661383	0.00652521	0.393967	0.0046434	1	0.00435815	0.352624	0.0141403	0.53733	1
indoleacetate	HMDB00197	0.36	0	0.571429	0.727273	0.545455	9.32903e-05	0.146279	-1.14032	-1.55959	-1.1035	0.776511	0.562509	0.700363	0.61474	-0.109601	-1.22069	-1.59968	-1.26975	6.98394e-06	-0.716704	4.81159e-09	0.00221614	0.000316529	8.2682e-05	1	0.195506	0.195506
indolelactate	HMDB00671	0.6	0.47619	0.714286	0.727273	0.636364	0.470745	-0.848769	-1.07989	-1.06368	-0.536469	0.852786	0.757515	0.467406	1.10964	-0.960401	-1.22522	-1.15132	-0.666864	0.255992	0.00480263	0.973594	0.970594	0.799421	0.970594	0.895551	0.970594	0.970594
inosine	HMDB00195	0	0	0	0	0	NA	-1.17869	0.892121	1.04023	0.642275	0.887085	0.609948	0.343126	0.313939	-1.15777	0.834833	1.07172	0.570315	8.44108e-08	0.797692	4.07263e-12	8.10783e-05	1.47259e-06	9.30056e-08	0.850302	0.850302	0.0311469
inosine 5'-monophosphate (IMP)	HMDB00175	0.08	0.190476	0	0	0	0.111409	-0.699982	0.488927	0.0417655	0.50091	0.564395	1.17508	1.26202	1.67031	-0.645635	0.376511	-0.0626369	0.0489644	0.0036393	0.383654	0.00595327	0.0230769	0.0278361	0.0879354	1	0.53733	1
inositol 1-phosphate (I1P)	HMDB00213	0.06	0.142857	0	0	0	0.22071	-0.367856	0.17009	0.0928195	0.0187777	0.692263	0.619162	0.735279	0.974579	-0.261222	-0.00389832	-0.0674168	-0.139493	0.513895	0.1597	0.267941	1	1	1	1	1	1
Isobar: fructose 1,6-diphosphate, glucose 1,6-diphosphate, myo-inositol 1,4 or 1,3-diphosphate		0.06	0.0952381	0.142857	0	0	0.437063	-0.844614	0.80982	0.342877	0.300867	0.902578	1.57554	0.767536	1.29836	-1.05705	0.79853	0.247363	-0.0466116	0.000589876	0.520959	0.000104987	0.0573359	0.0135039	0.00092429	0.984917	0.984917	0.984917
isobutyrylcarnitine	HMDB00736	0	0	0	0	0	NA	-0.400486	-0.111264	0.382105	0.453264	1.00451	0.910874	1.06876	1.33387	-0.55649	0.0207802	0.544606	0.502134	0.143154	0.310149	0.0283809	1	0.304862	0.480295	1	1	1
isocitrate	HMDB00193	0	0	0	0	0	NA	-0.0621304	0.187071	-0.25536	0.254927	0.768726	0.687588	1.17396	0.811563	-0.0967543	0.462898	0.0113613	0.29214	0.530509	0.0113747	0.937511	1	1	1	1	1	1
isoleucine	HMDB00172	0	0	0	0	0	NA	-0.275289	0.20341	0.338883	0.0572263	0.324038	0.385331	0.389441	0.572528	-0.232164	0.0537815	0.279357	-0.0702118	0.00189326	0.512466	0.000141978	0.0421945	0.384236	0.000745905	0.81095	0.81095	0.81095
isoleucylglycine		0.08	0	0	0.181818	0.181818	0.136643	-0.135336	-0.204269	0.0733225	-0.604995	0.749371	1.40294	1.17204	1.24683	0.0939847	0.230023	-0.10794	-0.406581	0.751243	-0.0156212	0.914257	1	1	1	1	1	1
isovalerylcarnitine	HMDB00688	0.16	0.047619	0.142857	0.363636	0.181818	0.143406	-0.393227	-0.131966	-0.325942	0.287226	0.888486	1.15132	1.03803	1.05958	-0.439205	-0.244078	-0.649557	-0.0912952	0.318867	0.0945866	0.513512	1	0.528937	1	1	1	0.528937
kynurenate	HMDB00715	0.02	0	0.142857	0	0	0.0992654	0.70278	-0.697199	-1.25871	0.198383	1.29158	1.23312	0.627911	0.762729	0.521701	-0.843233	-1.12441	0.126435	0.000157169	-0.514084	0.000134127	0.108503	0.653363	0.000182942	0.207768	0.653363	0.000269339
kynurenine	HMDB00684	0	0	0	0	0	NA	0.440871	-0.583823	-0.515224	0.0450855	0.793668	1.35054	1.19995	0.999053	0.469331	-0.40713	-1.02363	0.0800599	0.0556362	-0.315609	0.0255721	0.209131	0.71644	0.183249	0.71644	0.860106	0.801846
L-urobilin	HMDB04159	0.46	0.904762	0.285714	0.0909091	0.0909091	1.63922e-06	-1.965	-0.568129	0.0449541	0.102177	0.325882	1.2754	1.42197	1.42077	-1.94172	-0.79574	0.320635	-0.000554114	7.79262e-06	0.684147	4.31787e-08	0.00122293	4.65958e-05	0.000195854	1	1	1
lactate	HMDB00190	0	0	0	0	0	NA	0.624322	-0.519282	-0.315068	-0.546367	0.375438	0.653608	0.585851	0.527729	0.49804	-0.410834	-0.469627	-0.633246	3.521e-06	-0.6342	7.6191e-07	0.00025337	6.51039e-07	0.0011382	1	1	1
lactobionate		0.36	0.714286	0.142857	0.0909091	0.0909091	0.000187884	-2.65896	0.364179	0.259745	-0.148909	1.17779	1.89589	1.98227	1.38888	-3.08199	1.11559	1.28771	0.233961	2.28531e-05	0.632279	8.42249e-07	0.00166211	0.000108538	0.00116505	0.749874	1	0.513932
lactose	HMDB00186	0.18	0.142857	0.142857	0.181818	0.272727	0.824763	-0.327984	-0.873296	0.0734884	-0.489502	1.34598	0.684777	1.04176	0.842295	-0.392637	-0.971584	0.236153	-0.550762	0.21142	0.145646	0.312869	0.952403	0.952403	0.952403	0.952403	0.333333	0.582041
lactosyl-N-palmitoyl-sphingosine		0	0	0	0	0	NA	-0.0982416	-0.00268592	0.140249	0.0490125	1.13278	0.928045	0.468528	0.868475	-0.226823	-0.23354	0.0333349	-0.0777852	0.60603	0.186393	0.194958	1	1	1	1	1	1
lanthionine		0	0	0	0	0	NA	0.5223	-0.519863	-0.170613	-0.495683	1.06061	0.895479	1.05808	0.723269	0.727099	-0.382937	0.0438535	-0.418197	0.00405826	-0.386283	0.00559198	0.0288335	0.0162047	0.150607	0.81095	0.81095	0.81095
laurate (12:0)	HMDB00638	0	0	0	0	0	NA	0.0386739	0.00184523	0.120308	-0.195314	1.21106	0.202442	0.732711	0.648848	-0.405363	0.0671567	0.173797	-0.337729	0.712094	0.0790159	0.585445	1	1	1	1	1	1
laurylcarnitine	HMDB02250	0.02	0.047619	0	0	0	0.703395	-0.257928	0.164311	0.147845	0.114492	1.03283	0.980188	0.859399	1.02759	-0.329862	0.588962	0.166074	0.237061	0.440181	0.215512	0.132818	1	1	0.864131	1	1	1
leucine	HMDB00687	0	0	0	0	0	NA	-0.0515156	0.0939757	0.138206	-0.0996607	0.308042	0.368799	0.33752	0.592926	0.0425306	-0.000836539	0.141735	-0.0253123	0.460045	0.151409	0.293896	1	1	0.864131	1	1	1
leucylglutamine*		0.06	0.047619	0.142857	0.0909091	0	0.615455	0.782845	-0.774743	-0.621035	-0.856798	0.900099	1.20385	1.12325	0.938413	0.85217	0.0349922	-0.988314	-0.935875	0.000152762	-0.551089	3.36408e-05	0.00627681	0.000599049	0.00514445	1	1	1
leucylglycine		0.1	0.142857	0	0.0909091	0.0909091	0.746644	-0.0519807	-0.0708236	0.166751	-0.633738	0.932334	1.07497	1.24406	0.957823	-0.184952	-0.0596865	-0.36143	-0.572253	0.407341	-0.0826558	0.56823	1	0.626989	1	1	1	0.756373
lidocaine	HMDB14426	0.64	0.619048	0.857143	0.727273	0.454545	0.323596	-1.0749	-1.08787	-0.485183	-1.10597	0.735635	0.987852	2.27522	0.770504	-1.39851	-1.44289	-1.44644	-1.62761	0.863773	-0.00894806	0.950823	1	1	1	1	1	1
linoleamide (18:2n6)		0.04	0.0952381	0	0	0	0.410983	0.122759	-0.302308	-0.149259	-0.153698	1.56203	1.03843	1.56534	1.00708	-0.214996	-0.470501	-0.824521	-0.291026	0.928919	-0.0737583	0.610715	1	1	1	1	1	1
linoleate (18:2n6)	HMDB00673	0	0	0	0	0	NA	-0.665039	0.558811	0.741064	0.172949	0.615928	0.694709	0.575181	0.478907	-0.536905	0.690585	0.901834	0.190503	4.74588e-06	0.692843	2.47124e-08	0.00152866	0.00290543	6.23138e-06	0.492584	0.492584	0.0699231
linolenate [alpha or gamma; (18:3n3 or 6)]	HMDB03073	0	0	0	0	0	NA	-0.499099	0.43321	0.679489	-0.00234193	0.756198	0.663528	0.617186	0.551587	-0.585592	0.500464	0.861252	-0.0934033	0.000952963	0.506602	0.000174074	0.0506148	0.20236	0.00251394	0.301785	0.536011	0.0630762
linoleoylcarnitine*	HMDB06469	0	0	0	0	0	NA	-0.888074	0.895859	0.60825	0.517073	0.856128	1.2981	0.742288	0.612292	-0.946705	0.897317	0.726586	0.650283	2.17483e-05	0.631369	8.82998e-07	0.00795243	0.000152452	0.000108538	1	1	1
lysine	HMDB00182	0	0	0	0	0	NA	-0.00420228	0.0100858	-0.00725561	0.00885991	0.334313	0.246004	0.312456	0.448913	0.122429	0.0347241	-0.0173971	0.0189316	0.986805	-0.0217888	0.880614	1	1	1	1	1	1
lysylleucine		0.16	0.190476	0.285714	0	0.181818	0.376097	0.135016	-0.607218	-0.295326	-1.08572	0.800213	0.954456	1.3478	1.12307	0.0894537	-0.873822	-0.454881	-1.47521	0.0318705	-0.248372	0.0819993	0.209131	0.0290609	1	1	1	0.685243
malate	HMDB00156	0	0	0	0	0	NA	-0.332545	0.164465	0.373257	0.156941	0.360725	0.277887	0.473542	0.526662	-0.390074	0.19489	0.273635	0.212325	0.000445328	0.580006	1.01277e-05	0.0192308	0.0487488	0.000379835	0.929801	0.856335	0.856335
maleate	HMDB00176	0	0	0	0	0	NA	-0.127047	-0.148177	0.369035	-0.0321968	0.938496	0.638955	0.678392	0.80779	-0.264451	-0.201821	0.124454	0.020781	0.436277	0.201053	0.161499	1	1	0.864131	1	1	1
malonate	HMDB00691	0	0	0	0	0	NA	0.407063	-0.605372	-0.256559	-0.135325	0.742025	0.866102	0.343968	0.398625	0.630164	-0.412148	-0.189223	-0.189745	0.00124079	-0.482538	0.000386955	0.0404919	0.0181841	0.00617334	0.856335	0.856335	0.856335
malonylcarnitine	HMDB02095	0	0	0	0	0	NA	-0.656163	0.772414	0.309805	0.451334	0.664088	0.534248	0.27294	0.628589	-0.750382	0.920491	0.227417	0.28219	3.60356e-06	0.598913	4.33337e-06	0.000635114	0.000398529	1.29278e-05	0.492584	0.0803167	0.652185
maltopentaose	HMDB12254	0.36	0.47619	0.285714	0.181818	0.363636	0.404986	-0.855352	-0.204596	-0.702257	-0.797065	1.34407	1.59437	1.46553	1.41489	-0.701138	0.0276527	-0.774473	-1.29176	0.730063	0.048178	0.739703	1	1	1	1	1	1
maltose	HMDB00163	0.08	0.0952381	0	0	0.181818	0.364569	-0.36953	-0.102415	0.194817	-0.291727	1.10039	1.72748	0.848258	1.09052	-0.33093	-0.280176	0.0533376	-0.263233	0.65343	0.167789	0.244134	1	1	1	1	1	1
maltotetraose	HMDB01296	0.04	0.047619	0	0	0.0909091	0.676703	-0.330419	0.305666	0.280327	-0.217685	1.16598	1.64916	1.29489	1.39396	-0.303627	0.0759962	0.154657	0.306205	0.65492	0.145949	0.311852	1	1	1	1	1	1
maltotriose	HMDB01262	0.02	0.047619	0	0	0	0.703395	-0.294938	0.371354	0.150923	-0.0897023	1.24512	1.29097	1.72219	1.19184	0.00614164	0.00342432	0.183156	0.365319	0.666963	0.146556	0.309823	1	1	1	1	1	1
mannitol/sorbitol	HMDB00247	0	0	0	0	0	NA	-0.296276	-0.241542	0.755684	-0.0363582	0.583968	1.85577	1.43216	1.4893	-0.331833	-0.57199	0.885261	-0.666777	0.28902	0.195897	0.172751	1	1	0.335656	1	1	0.756373
mannose	HMDB00169	0.02	0.047619	0	0	0	0.703395	-0.986443	0.495825	0.844371	0.562313	0.542392	0.350577	0.558377	0.677902	-0.937881	0.56821	0.917259	0.656925	1.49858e-07	0.803051	2.28221e-12	1.35131e-05	3.48771e-06	1.86011e-07	0.730616	0.452677	0.730616
margarate (17:0)	HMDB02259	0	0	0	0	0	NA	-0.64919	0.489613	0.696426	0.231364	0.642867	0.573444	0.680017	0.555039	-0.721584	0.555808	0.703145	0.150192	1.66189e-05	0.661499	1.69595e-07	0.00292558	0.00173029	8.2682e-05	0.492584	0.492584	0.263838
mead acid (20:3n9)	HMDB10378	0	0	0	0	0	NA	0.294908	0.180781	-0.312923	-0.365125	0.820753	0.611131	0.59118	0.612462	0.546993	0.191967	-0.242008	-0.466108	0.0270184	-0.400944	0.00390753	1	0.117728	0.117728	0.377828	0.277024	1
methionine	HMDB00696	0	0	0	0	0	NA	-0.36485	0.267979	0.414551	0.111449	0.356696	0.399168	0.403934	0.590689	-0.306643	0.114583	0.450448	0.117933	7.64548e-05	0.624898	1.23023e-06	0.00277018	0.0193739	6.23138e-05	1	1	0.899959
methionine sulfone		0.04	0.047619	0.142857	0	0	0.410983	-0.461331	-0.199727	0.478457	0.263634	0.911735	1.21031	0.822173	0.794002	-0.516031	-0.16292	0.13836	0.507543	0.014812	0.450588	0.00102477	1	0.0776577	0.00862487	1	1	1
methionine sulfoxide	HMDB02005	0	0	0	0	0	NA	-0.151305	-0.199601	0.402971	0.0129038	0.680603	0.621178	0.874803	1.18756	-0.0478302	-0.553594	0.350574	0.170312	0.163307	0.292354	0.0393777	1	1	0.22591	1	0.34628	1
methyl glucopyranoside (alpha + beta)		0.06	0.047619	0	0	0.181818	0.250838	-0.368139	-0.154801	0.64048	-0.421019	0.777561	0.846496	1.12056	0.8535	-0.448529	-0.207606	0.182984	-0.43632	0.100314	0.264448	0.0634786	1	1	0.147478	1	0.985168	0.199878
methylmalonate (MMA)	HMDB00202	0	0	0	0	0	NA	0.126905	-0.0309098	0.0997671	-0.322371	0.651969	1.05129	0.849429	0.641517	0.157106	-0.213852	0.352714	-0.270507	0.348901	-0.0747694	0.605819	1	0.576353	1	1	1	0.756373
methylphosphate	HMDB61711	0.04	0.0952381	0	0	0	0.410983	-1.04924	0.712424	0.697527	0.555577	0.540305	0.566076	0.464724	0.471185	-1.19396	0.679449	0.589871	0.467185	7.03762e-08	0.776864	3.31562e-11	6.75653e-06	9.30056e-08	9.30056e-08	1	1	1
methylsuccinate	HMDB01844	0	0	0	0	0	NA	-0.695006	0.619479	0.625358	0.307257	0.590074	0.960368	0.810233	0.810544	-0.663371	0.256273	0.451643	0.292955	6.56806e-05	0.625606	1.18685e-06	0.00491875	0.00363179	0.000182942	1	1	1
myo-inositol	HMDB00211	0	0	0	0	0	NA	0.828732	-0.516184	-0.521065	-0.73258	0.602851	0.467462	0.753408	0.433511	0.863265	-0.594776	-0.461099	-0.864249	4.46412e-07	-0.712559	6.46906e-09	4.72957e-05	6.51039e-07	2.10038e-05	0.53733	1	1
myo-inositol diphosphate (1,4 or 1,3)		0.34	0.619048	0.142857	0	0.272727	0.00242193	-2.00861	-0.0980357	0.311034	-0.490399	0.959716	1.73046	0.828751	1.52787	-2.06235	0.160408	0.211143	-0.29315	0.000148577	0.610541	2.50126e-06	0.0483024	0.0278361	9.02154e-06	1	1	0.994948
myristate (14:0)	HMDB00806	0	0	0	0	0	NA	-0.54553	0.469318	0.706447	0.0363614	0.767453	0.395211	0.66866	0.713633	-0.636801	0.442371	0.914638	-0.236712	0.00034325	0.553617	3.04237e-05	0.0155485	0.167828	0.000478235	0.42182	0.42182	0.159902
myristoleate (14:1n5)	HMDB02000	0	0	0	0	0	NA	-0.705552	0.262424	0.807903	0.372063	0.96882	0.822283	0.853007	0.804662	-0.930596	0.379741	1.01493	0.176745	0.00120122	0.55847	2.50263e-05	0.167305	0.0278361	0.00207635	0.929801	0.57956	0.57956
myristoylcarnitine	HMDB05066	0	0	0	0	0	NA	-0.439627	0.396474	0.382227	0.20476	0.994472	1.41553	0.970536	0.851251	-0.554865	0.152613	0.387998	0.334664	0.10608	0.336336	0.0169342	0.757062	0.337267	0.22591	1	1	1
N(1)-acetylspermine	HMDB01186	0.44	0.428571	0.428571	0.363636	0.545455	0.85624	-0.279289	-0.66234	-1.08696	-1.00346	1.38493	1.01529	0.389216	0.598568	-0.691581	-1.12058	-1.28526	-0.856592	0.555259	-0.201963	0.159571	1	1	1	1	1	1
N-acetyl-1-methylhistidine*		0.06	0.142857	0	0	0	0.22071	-0.989545	0.504629	0.821859	0.276712	0.71811	1.36809	0.806079	1.08022	-1.19185	-0.141323	0.843705	-0.118462	3.02636e-05	0.671003	9.69023e-08	0.0279923	0.00209495	1.29278e-05	1	1	0.398981
N-acetyl-3-methylhistidine*		0.72	0.571429	0.857143	0.818182	0.818182	0.260997	-0.667431	-1.0205	-1.29494	-0.901737	0.992699	0.627801	0.0788489	0.949208	-1.19418	-1.19621	-1.2668	-1.17087	0.0696463	-0.245136	0.0861945	1	1	0.307417	0.984917	0.341378	0.031419
N-acetyl-aspartyl-glutamate (NAAG)	HMDB01067	0.12	0	0.285714	0.181818	0.181818	0.139832	0.335406	-0.133802	-0.581989	-1.00502	0.869748	1.29563	1.08838	0.726019	0.373007	0.131119	-0.0801885	-1.02216	0.00452276	-0.411055	0.00302318	0.727945	0.000745905	0.279713	0.341378	0.727945	0.727945
N-acetyl-cadaverine		0.12	0.047619	0.142857	0.181818	0.181818	0.59926	0.15516	-0.55008	-0.514676	-0.0129852	1.24468	0.779614	0.795484	0.599104	-0.218444	-0.457547	-0.472943	0.0475206	0.285628	-0.1597	0.267941	0.963773	1	0.837538	0.84364	1	0.608495
N-Acetyl-D-mannosamine 6-phosphate	HMDB01121	0	0	0	0	0	NA	-0.845061	0.56627	0.820972	0.431973	0.694062	0.664775	0.651478	0.458568	-0.833057	0.464967	0.996902	0.262907	4.06806e-06	0.715895	5.09975e-09	0.00122293	0.000117962	2.52045e-05	0.860106	0.656611	0.513932
N-acetylalanine	HMDB00766	0	0	0	0	0	NA	-0.0962092	-0.142848	0.468896	-0.19432	0.55148	0.59566	0.850079	0.751189	-0.0518223	-0.437905	0.665031	-0.110065	0.172736	0.196301	0.171849	1	1	0.276388	1	0.60357	0.439731
N-acetylarginine	HMDB04620	0	0	0	0	0	NA	-0.613802	0.210921	1.03015	0.00743148	0.49958	0.794126	0.826688	0.821584	-0.604145	0.139176	1.51593	0.0149503	7.07286e-05	0.630965	9.01692e-07	0.0349904	0.0737391	4.65958e-05	0.536011	0.111111	0.0349904
N-acetylasparagine	HMDB06028	0	0	0	0	0	NA	-0.459737	0.359109	0.865921	-0.216766	0.879074	1.02253	1.39967	0.714213	-0.634313	0.23832	0.818113	-0.0537595	0.0149524	0.386485	0.005565	0.503686	0.656611	0.0188306	0.503686	0.656611	0.140325
N-acetylaspartate (NAA)	HMDB00812	0.02	0	0	0.0909091	0	0.305801	0.551385	-0.456994	-0.362143	-0.550059	0.893932	1.00435	0.566282	0.477989	0.419314	-0.305391	-0.17282	-0.524043	0.000979115	-0.479505	0.000426191	0.0677072	0.00251394	0.0156921	1	1	0.81095
N-acetylcitrulline	HMDB00856	0.12	0.0952381	0.142857	0	0.272727	0.252293	-0.273987	-0.0977236	0.361952	-0.662279	1.07277	0.947377	1.13446	0.752965	-0.599271	-0.174633	0.930022	-0.709395	0.144732	0.145747	0.31253	1	1	0.666185	1	1	0.115385
N-acetylcysteine	HMDB01890	0.06	0.0952381	0	0.0909091	0	0.615455	-0.311527	0.337666	-0.27271	0.0351689	0.770689	0.613192	0.664003	0.555393	-0.261702	0.140374	-0.241997	0.163702	0.181899	0.0544467	0.707261	0.423786	0.890296	1	1	0.426722	0.890296
N-acetylglucosamine 6-phosphate	HMDB02817	0.08	0.190476	0	0	0	0.111409	-1.27415	0.719252	0.795913	0.455211	0.70903	0.742486	0.69546	0.523372	-1.19914	0.609628	0.897797	0.458384	2.41732e-07	0.755934	2.20111e-10	4.72957e-05	1.47259e-06	1.11607e-06	0.957893	0.957893	0.727945
N-acetylglucosaminylasparagine	HMDB00489	0	0	0	0	0	NA	-0.78998	0.537249	0.785752	0.380506	0.575336	0.616224	0.479235	0.504042	-0.80223	0.720959	0.727297	0.514799	6.04394e-07	0.749767	3.71031e-10	0.000445931	3.88298e-05	3.72022e-07	0.656611	0.656611	0.398981
N-acetylglutamate	HMDB01138	0	0	0	0	0	NA	-0.73469	0.100121	0.75996	0.578916	1.17296	1.45337	1.54617	0.853473	-0.991948	0.685366	1.00211	0.64955	0.00968686	0.476269	0.000471973	0.832323	0.0252157	0.0278361	1	1	1
N-acetylglutamine	HMDB06029	0	0	0	0	0	NA	-0.437471	0.105658	0.936193	-0.168258	0.690332	1.42043	0.955612	0.839612	-0.711121	0.210143	0.888729	-0.0773605	0.00292785	0.471315	0.000550721	0.319239	0.738876	0.0017073	0.738876	0.738876	0.0416482
N-acetylglycine	HMDB00532	0.04	0.047619	0	0	0.0909091	0.676703	-0.337744	0.190642	0.732309	-0.49557	0.943046	0.616376	0.815306	0.828935	-0.163641	0.552223	0.512386	-0.427904	0.0083956	0.308127	0.0294844	0.624242	0.656611	0.0162047	0.222222	0.656611	0.0261825
N-acetylhistidine	HMDB32055	0	0	0	0	0	NA	0.301576	-0.271515	0.0471015	-0.450055	0.915012	1.19408	1.26886	1.13533	0.199046	-0.567424	-0.308838	-0.278806	0.236265	-0.189325	0.187901	0.858349	0.335656	1	1	1	1
N-acetylkynurenine (2)		0.58	0.761905	0.428571	0.363636	0.545455	0.128302	-0.807971	-0.481602	-0.851083	-0.768127	1.10513	1.24459	1.12425	1.05787	-1.26244	-1.24425	-1.26317	-1.16891	0.987008	-0.0165312	0.909282	1	1	1	1	1	1
N-acetylleucine	HMDB11756	0.46	0.238095	0.714286	0.454545	0.727273	0.0273639	-0.209442	-0.850162	-0.935097	-0.653127	0.768929	0.341514	0.333212	0.599111	-0.37822	-0.829772	-1.00607	-0.534828	0.0111728	-0.408021	0.00326778	0.135629	0.738876	0.0139039	0.738876	0.738876	0.405663
N-acetylmannosamine	HMDB01129	0.04	0	0	0.181818	0	0.0605513	0.0527189	-0.19285	-0.206115	-0.207638	0.623063	0.80881	0.833537	0.600061	0.158519	-0.233659	0.069561	-0.41579	0.54901	-0.150803	0.295858	1	1	1	1	1	1
N-acetylmethionine	HMDB11745	0.02	0.047619	0	0	0	0.703395	-0.136234	0.112626	0.29	-0.231176	1.10529	0.558662	0.865406	0.766049	0.0763146	0.00356062	0.405414	-0.172132	0.54498	0.105203	0.467163	1	1	1	1	1	0.698449
N-acetylmethionine sulfoxide		0.22	0.238095	0.285714	0.181818	0.181818	0.939595	0.0184494	-1.19323	-0.12309	-0.583215	1.0741	0.580039	1.28617	0.81198	0.342586	-1.4811	-0.420695	-0.440886	0.0426311	-0.102372	0.479298	0.0419884	0.399711	1	0.341378	0.220588	1
N-acetylneuraminate	HMDB00230	0	0	0	0	0	NA	-0.181672	-0.15483	0.421796	0.0235609	0.46484	0.525586	0.516525	0.716149	-0.144426	0.105189	0.382207	-0.0756032	0.0536301	0.356254	0.0111074	1	1	0.0334033	1	0.34628	0.465632
N-acetylphenylalanine	HMDB00512	0.04	0	0.142857	0	0.0909091	0.260997	-0.142878	-0.371367	0.222189	0.0248587	0.918196	0.939416	0.802705	0.884146	-0.253371	-0.687403	0.359904	0.176886	0.393101	0.170822	0.235589	1	1	1	1	0.512066	1
N-acetylputrescine	HMDB02064	0.02	0	0	0.0909091	0	0.305801	0.633695	-0.25145	-0.73179	-0.487752	1.01468	0.849863	0.975224	1.14556	0.27947	-0.154249	-0.618181	0.175663	0.00880426	-0.481325	0.00040224	0.319239	0.307417	0.00435815	1	0.63273	1
N-acetylserine	HMDB02931	0	0	0	0	0	NA	0.258282	-0.324003	0.0827188	-0.369618	0.669854	0.83264	0.657962	0.583878	0.239071	-0.116595	-0.0534591	-0.33478	0.145984	-0.17426	0.226155	0.965933	0.164559	1	1	1	0.965933
N-acetyltaurine		0.18	0	0.285714	0.272727	0.363636	0.0403155	0.716369	-0.821781	-1.28398	-0.955154	0.740425	1.06011	0.820965	0.770077	0.878907	-0.762698	-1.42637	-1.16818	4.95263e-06	-0.715289	5.32645e-09	0.00795243	3.88298e-05	1.29278e-05	1	0.899959	0.899959
N-acetylthreonine		0	0	0	0	0	NA	-0.0770088	0.123453	0.125312	-0.0568562	0.612574	0.427471	0.629164	0.336615	-0.12658	0.250296	0.287828	-0.179388	0.589325	0.120066	0.406239	1	1	1	1	1	1
N-acetyltryptophan	HMDB13713	0.62	0.857143	0.428571	0.545455	0.363636	0.0240948	-2.2029	-0.772549	-1.57757	-0.882188	1.38817	1.75095	1.56324	1.36499	-2.55183	0.02672	-2.41384	-1.32257	0.0187194	0.312373	0.027207	0.399049	0.0118949	0.576088	0.929801	0.850302	0.650835
N-acetyltyrosine	HMDB00866	0.28	0.238095	0.428571	0.272727	0.272727	0.812107	-0.255448	-0.409989	-0.145046	-0.777781	1.19407	1.00362	1.01494	0.448102	-0.632063	-0.805925	-0.370044	-0.753005	0.643189	-0.00429709	0.976373	1	1	1	1	1	1
N-acetylvaline	HMDB11757	0.08	0	0	0.0909091	0.272727	0.0459301	0.518885	-0.673467	-0.488755	-0.47407	0.599764	0.646836	0.299117	0.640172	0.513174	-0.621746	-0.400228	-0.478878	1.48153e-05	-0.633695	7.82329e-07	0.00111483	0.00111483	2.52045e-05	1	1	1
N-alpha-acetylornithine	HMDB03357	0	0	0	0	0	NA	0.333961	-0.205327	-0.11234	-0.394559	0.936828	0.786411	0.655226	0.901569	0.437446	-0.433132	-0.0610437	-0.244466	0.0775742	-0.309138	0.0289283	0.68668	0.131903	0.369374	1	1	1
N-ethylglycinexylidide	HMDB60656	0.72	0.666667	1	0.727273	0.636364	0.333552	-1.07368	-1.51831	-0.901182	-1.05186	1.1498	0.123504	1.47306	1.05619	-1.44183	-1.54019	-1.5201	-1.44311	0.731225	-0.107933	0.455619	1	1	1	1	1	1
N-formylmethionine	HMDB01015	0.1	0.0952381	0	0.0909091	0.181818	0.656819	0.133288	-0.801039	-0.187378	-0.045566	0.964636	0.702907	1.0522	0.778868	0.110607	-0.960354	-0.466616	0.128331	0.115965	-0.122593	0.396356	0.139698	1	1	0.220588	0.84364	1
N-formylphenylalanine		0.02	0	0	0.0909091	0	0.305801	0.220205	-0.103039	-0.547583	-0.00661154	0.653162	0.714256	1.33355	0.814074	0.159807	0.139698	-0.468951	-0.0624435	0.359844	-0.2418	0.0906948	1	1	0.443249	1	1	1
N-methylpipecolate		0	0	0	0	0	NA	-0.599653	0.747027	0.0207848	0.648626	0.915709	0.639169	1.0103	1.29368	-0.579763	0.948637	-0.266385	1.07127	0.00551961	0.309846	0.0285442	0.00941522	0.0319143	0.432066	1	0.341378	0.730616
N-methylproline		0.16	0.142857	0.285714	0.272727	0	0.260997	-0.122832	-0.925732	-0.590589	0.0730727	1.6088	1.02941	1.27613	0.954996	-0.337563	-1.24937	-0.65493	-0.20257	0.249668	-0.0625353	0.666156	1	1	1	0.415535	1	0.582041
N-monomethylarginine	HMDB29416	0	0	0	0	0	NA	-0.805393	0.629611	0.624389	0.512517	0.545772	0.498102	0.57986	0.568064	-0.666064	0.719186	0.676924	0.531114	1.18188e-06	0.700123	1.52559e-08	1.68913e-05	9.02154e-06	4.15425e-05	1	1	1
N-palmitoyl-sphinganine (d18:0/16:0)	HMDB11760	0	0	0	0	0	NA	0.768826	-0.498136	-0.389301	-0.761462	0.656614	1.01667	0.566781	0.693674	1.01411	-0.451854	-0.388269	-0.92525	2.64891e-05	-0.59497	5.19581e-06	0.0153846	8.2682e-05	0.000499208	1	1	0.398981
N-palmitoyl-sphingosine (d18:1/16:0)	HMDB04949	0	0	0	0	0	NA	-0.172407	-0.0401598	0.397641	-0.0429437	0.535125	0.635317	0.839894	0.796404	-0.142787	0.18435	0.373642	-0.110073	0.179174	0.283052	0.0463935	1	1	0.183249	1	0.985168	0.856553
N1,N12-diacetylspermine	HMDB02172	0.42	0.0952381	0.714286	0.727273	0.545455	0.000872381	0.117446	-1.21872	-1.52971	-0.972787	1.22802	1.20856	0.478556	0.708357	0.236088	-1.39975	-1.49882	-0.88506	0.000640404	-0.541181	4.95033e-05	0.0795987	0.0688679	0.00092429	0.35822	0.724233	0.141922
N1-Methyl-2-pyridone-5-carboxamide	HMDB04193	0	0	0	0	0	NA	-0.420284	0.764511	0.0552995	0.260555	1.15167	0.802908	0.994074	0.818457	-0.697012	0.892636	-0.251711	0.369332	0.0586235	0.214804	0.134127	0.119398	0.403842	0.714302	0.714302	0.60357	0.714302
N1-methyladenosine	HMDB03331	0	0	0	0	0	NA	0.690707	-0.6163	-0.574768	-0.351663	0.438519	0.363231	0.65118	0.51718	0.620244	-0.560412	-0.604339	-0.365094	1.07757e-06	-0.701235	1.41542e-08	1.01348e-05	2.86767e-05	2.86767e-05	1	1	1
N1-methylguanosine	HMDB01563	0.12	0	0.428571	0.181818	0.0909091	0.0216734	0.477721	-1.19542	-0.879773	-0.148354	0.70334	0.439166	1.04446	0.743737	0.407807	-1.39377	-1.02082	-0.24222	5.3169e-05	-0.52743	8.29663e-05	0.000192561	0.0322778	0.00252657	0.0113122	0.860106	0.175892
N2,N2-dimethylguanosine	HMDB04824	0	0	0	0	0	NA	1.25218	-1.05944	-1.05799	-0.658354	0.558867	0.484077	0.949697	0.549316	1.13303	-1.04387	-0.978064	-0.573801	5.78355e-08	-0.770999	5.74889e-11	6.75653e-06	9.30056e-08	1.55009e-07	0.377828	1	0.43389
N2,N5-diacetylornithine		0.06	0.142857	0	0	0	0.22071	0.255274	-0.301896	-0.1904	-0.528393	0.651436	0.535135	1.09615	0.643314	0.248186	-0.132089	-0.155263	-0.554199	0.0516549	-0.266672	0.0612034	0.273749	0.0382971	1	1	1	1
N2-methylguanosine	HMDB05862	0	0	0	0	0	NA	0.878318	-0.938857	-0.76765	-0.311685	0.591814	0.586968	0.885778	0.805255	0.836495	-0.986478	-0.686656	-0.265703	2.10679e-06	-0.667566	1.18923e-07	4.05392e-05	0.000199776	5.19281e-05	0.349224	0.658999	0.349224
N6,N6,N6-trimethyllysine	HMDB01325	0	0	0	0	0	NA	-0.227068	0.231087	0.365745	-0.0793064	0.457146	0.718064	1.56973	0.604233	-0.115311	-0.0222404	-0.233779	-0.0234968	0.694035	0.119459	0.408632	1	1	1	1	1	1
N6-acetyllysine	HMDB00206	0.36	0.380952	0.142857	0.363636	0.454545	0.593429	-0.402162	-0.289067	-0.465212	-0.601674	0.851157	1.27008	1.12827	0.886567	-0.430381	-0.84395	-1.07752	-1.08634	0.881782	-0.115819	0.423159	1	1	1	1	1	1
N6-carbamoylthreonyladenosine	HMDB41623	0	0	0	0	0	NA	0.374625	-0.405778	-0.413307	-0.0436642	0.546561	0.620294	0.566596	0.549131	0.226927	-0.364168	-0.587165	-0.138694	0.000742278	-0.528542	7.96382e-05	0.00784602	0.0430371	0.00730875	0.749874	0.749874	0.263838
N6-carboxyethyllysine		0.58	0.428571	0.714286	0.818182	0.545455	0.163877	-0.776121	-1.29475	-1.45269	-0.833678	1.11206	0.895133	0.818366	1.10565	-0.812973	-1.53625	-1.80387	-1.2834	0.19865	-0.235329	0.0999421	0.912604	1	0.443249	1	1	0.582041
N6-carboxymethyllysine		0.68	0.666667	0.857143	0.818182	0.454545	0.206881	-0.644353	-0.890267	-1.09207	-0.740724	0.926583	0.655786	0.292669	0.645899	-1.15595	-1.19523	-1.20615	-0.941399	0.751243	-0.101967	0.481046	1	1	1	1	1	1
N6-methyladenosine	HMDB04044	0.12	0.047619	0.428571	0.0909091	0.0909091	0.0567966	-0.133107	-0.593517	-0.391955	0.165885	0.62656	1.04253	1.12785	1.15929	0.00326123	-0.115828	0.0115322	-0.0344251	0.628126	-0.0456503	0.752917	1	1	1	1	1	1
N6-succinyladenosine	HMDB00912	0	0	0	0	0	NA	-0.559403	-0.197355	0.783397	0.410143	0.661991	0.974199	0.708312	0.882165	-0.695762	-0.340808	0.861051	0.339812	0.000483063	0.596082	4.93771e-06	0.53733	0.0242174	0.000141555	0.53733	0.176471	0.53733
neopterin	HMDB00845	0.08	0.190476	0	0	0	0.111409	-1.06822	0.385062	0.403082	0.467408	1.18509	0.836326	0.698465	0.790776	-1.10898	0.318463	0.499191	0.396136	0.000233231	0.569592	1.58104e-05	0.00997939	0.00207635	0.00252657	1	1	1
nicotinamide	HMDB01406	0	0	0	0	0	NA	-0.799195	0.559861	0.679702	0.489758	0.473935	0.215576	0.188656	0.236081	-0.737211	0.642623	0.75625	0.536334	3.89791e-08	0.826103	1.51941e-13	6.75653e-06	9.30056e-08	9.30056e-08	0.536011	0.42182	0.141922
nicotinamide adenine dinucleotide (NAD+)	HMDB00902	0.02	0.047619	0	0	0	0.703395	-1.27112	0.953077	0.895527	0.74013	0.485151	0.628697	0.392487	0.492989	-1.17364	0.722693	0.954573	0.667263	7.02006e-08	0.780908	2.24645e-11	6.75653e-06	9.30056e-08	9.30056e-08	1	1	0.994948
nicotinamide ribonucleotide (NMN)	HMDB00229	0.02	0.047619	0	0	0	0.703395	0.0577017	0.924352	-0.597957	-0.262275	0.817931	1.4245	1.01098	1.14479	0.117827	0.81561	-0.86464	-0.389644	0.0823342	-0.281636	0.0475453	0.963773	0.963773	0.22591	0.416792	0.22591	0.963773
nicotinamide riboside	HMDB00855	0.02	0	0	0.0909091	0	0.305801	1.23071	-0.563359	-1.24328	-0.929972	0.727315	0.999368	0.589803	0.725477	1.48311	-0.437434	-1.41019	-1.04778	5.57452e-07	-0.781009	2.22446e-11	0.00166211	3.48771e-06	1.11607e-06	0.663299	0.452677	0.663299
nicotinate	HMDB01488	0.38	0.190476	0.714286	0.363636	0.545455	0.0500518	-0.0863345	-1.45027	-1.04282	-1.04323	1.07965	0.782808	0.818717	0.80579	-0.258851	-1.36079	-1.32099	-0.842787	0.0044885	-0.425918	0.00204342	0.0186582	0.0879354	0.0364968	0.856335	1	1
nicotinate ribonucleoside	HMDB06809	0.6	0.333333	0.857143	0.818182	0.727273	0.011327	-0.511883	-1.14052	-1.03069	-0.839566	0.941794	0.66246	0.601461	0.534675	-0.542947	-1.18098	-1.18036	-0.86685	0.117423	-0.279816	0.0490604	0.560143	0.763053	0.404721	0.763053	0.791415	0.439731
nonadecanoate (19:0)	HMDB00772	0	0	0	0	0	NA	-0.188772	0.329022	0.172721	-0.0217149	0.61239	0.443829	0.64612	0.54289	-0.311894	0.425854	0.0103566	-0.023445	0.0186035	0.326731	0.020566	0.0506334	0.60357	0.0873795	0.60357	0.656611	0.656611
O-sulfo-L-tyrosine		0	0	0	0	0	NA	0.494784	-0.384778	-0.342216	-0.357513	0.637441	0.610486	0.285223	0.370864	0.62328	-0.252424	-0.408477	-0.325756	0.000248249	-0.576467	1.18027e-05	0.0230668	0.0017073	0.00173029	1	1	1
octanoylcarnitine	HMDB00791	0.5	0.380952	0.571429	0.636364	0.545455	0.523641	-0.501666	-0.888426	-0.713878	-0.60711	1.17415	0.776626	1.1493	0.938171	-1.00655	-1.1786	-1.11169	-0.787344	0.812459	-0.0829591	0.566806	1	1	1	1	1	1
oleamide	HMDB02117	0	0	0	0	0	NA	0.244623	-0.328561	-0.0509803	-0.206944	1.61432	1.15945	1.53372	1.03663	0.0476344	-0.684674	-0.9024	-0.61276	0.864333	-0.0883179	0.541928	1	1	1	1	1	1
oleate/vaccenate (18:1)		0	0	0	0	0	NA	-0.602367	0.592892	0.70012	0.0725588	0.563472	0.570372	0.609949	0.579392	-0.419397	0.413507	0.764337	0.0277745	1.17275e-05	0.637334	6.45991e-07	0.00025337	0.0291974	2.52045e-05	0.301785	0.724233	0.0841952
oleoyl ethanolamide	HMDB02088	0	0	0	0	0	NA	0.335069	-0.06652	-0.333902	-0.263444	0.689764	0.668329	0.923329	0.610753	0.410345	-0.0348503	0.0862	-0.177339	0.0469516	-0.365657	0.00901976	0.403554	0.0568591	0.369374	1	1	1
oleoylcarnitine	HMDB05065	0	0	0	0	0	NA	-0.840095	0.765105	0.741883	0.375051	0.714527	1.46597	0.833624	0.805306	-0.853685	0.687058	0.945421	0.600127	0.000131381	0.606395	3.05025e-06	0.0795987	0.00142275	0.000141555	0.994948	1	0.994948
ophthalmate	HMDB05765	0.24	0.47619	0	0.0909091	0.0909091	0.0101424	-2.10306	0.126678	-0.035328	0.97581	1.61276	1.62018	2.01889	0.66399	-2.43278	0.990996	0.139706	1.03655	0.000142929	0.542293	4.74314e-05	0.023631	3.44121e-05	0.023631	1	1	1
ornithine	HMDB03374	0	0	0	0	0	NA	-0.0972732	0.0961179	0.165483	-0.0409459	0.609935	0.495013	0.438594	0.631607	0.0795045	-0.0815487	0.0998412	-0.141604	0.727336	0.0960021	0.507201	1	1	1	1	1	1
orotate	HMDB00226	0	0	0	0	0	NA	0.109637	-0.387548	-0.472062	0.509377	0.795414	1.529	1.56184	0.924358	0.0300877	-0.801754	-0.364497	0.272313	0.2149	-0.0398871	0.783301	1	1	1	0.629713	1	0.455347
orotidine	HMDB00788	0.26	0.047619	0.428571	0.545455	0.272727	0.0139367	0.378455	-1.01566	-1.35918	-0.901322	1.17267	1.12915	0.601492	0.906915	0.773443	-1.61842	-1.73645	-0.969872	0.000591645	-0.562717	2.1042e-05	0.0278361	0.0278361	0.00251394	0.57956	0.57956	0.57956
oxalate (ethanedioate)	HMDB02329	0	0	0	0	0	NA	0.166951	-0.358449	-0.50333	0.412709	0.503803	0.685778	0.861559	0.532798	0.220056	-0.478381	-0.519184	0.500727	0.00969891	-0.208535	0.14614	0.186891	0.415524	0.0981063	0.0981063	0.596154	0.0622937
oxypurinol	HMDB00786	0.5	0.952381	0.142857	0.272727	0.0909091	1.1379e-06	-3.08645	-0.372173	-0.0491836	-0.700639	0.845548	1.93325	1.62797	1.44318	-2.97458	0.396277	0.804871	-0.142966	3.42204e-05	0.650175	3.22101e-07	0.0153846	0.00142275	0.000141555	0.850302	0.850302	0.119927
p-cresol sulfate	HMDB11635	0.02	0	0	0.0909091	0	0.305801	-0.910451	0.429826	0.0186353	1.21099	1.07372	1.57708	1.93843	0.995837	-0.729335	0.783396	8.34703e-05	1.6165	0.00307791	0.366668	0.00881693	0.399049	0.000108538	0.71644	0.71644	0.791415	0.71644
p-cresol-glucuronide*	HMDB11686	0.5	0.952381	0.285714	0.272727	0	5.91152e-07	-2.20831	-0.757555	-0.464782	0.24092	0.294088	1.35107	1.95289	1.39007	-2.23154	-1.10343	-1.82663	0.130359	0.000252241	0.521566	0.000102716	0.00994054	0.000141555	0.0487488	0.53733	1	1
palmitate (16:0)	HMDB00220	0	0	0	0	0	NA	-0.419048	0.365316	0.519264	0.0482629	0.436095	0.431001	0.466302	0.445813	-0.476913	0.270045	0.634592	-0.0664661	6.03282e-05	0.610035	2.56292e-06	0.00476335	0.0487488	0.000108538	0.35822	0.374937	0.100789
palmitoleate (16:1n7)	HMDB03229	0	0	0	0	0	NA	-0.557992	0.359372	0.803619	0.0329464	0.756887	0.669731	0.680656	0.82456	-0.468591	0.148957	0.89419	0.00793431	0.000321856	0.575456	1.23263e-05	0.0506148	0.18445	0.000182942	0.374937	0.18445	0.134386
palmitoyl dihydrosphingomyelin (d18:0/16:0)*		0	0	0	0	0	NA	0.640863	-0.206519	-0.362366	-0.729678	0.84872	0.956287	0.427944	0.355695	1.04379	-0.0772766	-0.431044	-0.785711	0.000142106	-0.525206	9.00073e-05	0.11226	0.000141555	0.00991238	0.42182	0.791415	0.11226
palmitoyl ethanolamide	HMDB02100	0	0	0	0	0	NA	0.334991	-0.162871	-0.44674	-0.0891435	0.584217	0.602424	0.597842	0.614197	0.319897	-0.259041	-0.558694	-0.0251111	0.0190639	-0.433501	0.00166184	0.449377	0.449377	0.0188306	0.791415	0.656611	0.650835
palmitoyl sphingomyelin (d18:1/16:0)		0	0	0	0	0	NA	0.576594	-0.267531	-0.489623	-0.440899	0.550762	0.49297	0.302769	0.355709	0.550961	-0.218924	-0.484369	-0.364642	3.64868e-06	-0.727523	2.16712e-09	0.0153846	9.02154e-06	1.07731e-05	1	0.856335	1
palmitoylcarnitine	HMDB00222	0	0	0	0	0	NA	-0.369618	0.284089	0.379862	0.144988	0.81757	1.36707	0.776498	0.691581	-0.522419	0.770082	0.246872	0.218179	0.107509	0.327843	0.0201144	0.99796	0.369374	0.164559	1	1	1
palmitoylcholine		0	0	0	0	0	NA	-0.830054	0.404841	0.531436	0.795587	0.750158	1.21788	0.89063	0.936345	-0.889348	0.540199	0.346044	0.829425	0.000208814	0.574648	1.27605e-05	0.125861	0.000478235	0.000770241	1	1	1
pantothenate	HMDB00210	0	0	0	0	0	NA	0.285625	-0.0732576	-0.334763	-0.163903	0.742985	0.551162	0.469616	0.567674	0.54354	-0.10764	-0.28048	-0.105796	0.0225848	-0.433905	0.0016434	0.403554	0.137132	0.0568591	1	0.738876	1
pelargonate (9:0)	HMDB00847	0.02	0.047619	0	0	0	0.703395	-0.143693	0.140052	-0.239426	0.328793	0.826121	0.631466	0.514812	0.906921	-0.211123	-0.00640731	-0.319974	0.375161	0.176682	0.0582888	0.687624	0.888107	0.443249	1	1	0.84364	0.443249
penicillin G	HMDB15186	0.7	0.714286	0.857143	0.636364	0.636364	0.736798	-1.87836	-1.95016	-1.61062	-1.32237	1.16893	1.14895	1.34377	1.60266	-2.23894	-2.34328	-2.26001	-1.61493	0.82451	0.0920589	0.524879	1	1	1	1	1	1
phenol sulfate	HMDB60015	0	0	0	0	0	NA	-0.129866	-0.308088	-0.596523	1.0405	1.38146	2.24807	0.670847	1.10547	0.23666	-0.741243	-0.553316	0.71492	0.0265421	-0.036955	0.798886	1	0.230323	0.763053	0.60357	1	0.00236451
phenylacetylglutamate	HMDB59772	0.32	0.619048	0.142857	0.181818	0	0.00125699	-1.17951	-0.248161	-0.349781	0.675547	0.837168	1.06395	0.982406	0.905037	-1.2793	-0.554148	-0.320905	0.717748	0.000196121	0.475562	0.000482562	0.093132	0.000141555	0.0688679	0.138512	0.929801	0.093132
phenylacetylglutamine	HMDB06344	0	0	0	0	0	NA	-1.35244	0.509142	0.858076	1.39986	0.874995	0.614816	0.979178	0.685755	-1.45657	0.613233	1.07407	1.18784	1.89134e-07	0.74097	7.61673e-10	0.000202696	1.86011e-07	1.07731e-05	0.0612745	0.478947	0.342621
phenylacetylglycine	HMDB00821	0.46	0.380952	0.571429	0.636364	0.363636	0.445905	-0.316991	-1.14452	-1.13052	-0.71733	1.61018	0.861751	0.870434	0.739327	-1.21136	-1.39016	-1.50435	-0.569837	0.297396	-0.201862	0.159784	0.99796	1	0.738405	0.99796	1	0.965933
phenylalanine	HMDB00159	0	0	0	0	0	NA	0.0239723	-0.0794172	0.066235	-0.0614622	0.271013	0.433336	0.401899	0.508907	0.068288	-0.093286	0.0429759	-0.0153517	0.815966	0.0094536	0.948048	1	1	1	1	1	1
phenylalanylalanine		0	0	0	0	0	NA	0.0296708	0.00423194	0.423023	-0.48236	0.80802	0.853662	1.04808	0.976377	0.300128	0.0688735	0.511908	-0.534814	0.220209	0.0438303	0.762474	1	0.720109	1	1	1	0.391011
phenylalanylglycine		0	0	0	0	0	NA	0.383481	-0.373409	0.273189	-0.767666	0.702692	1.0894	1.16228	0.937585	0.308386	-0.0245997	-0.0847992	-0.989506	0.0268239	-0.201154	0.161284	0.379455	0.0162047	1	1	1	0.379455
phenyllactate (PLA)	HMDB00779	0.24	0.190476	0.142857	0.454545	0.181818	0.304959	0.351284	-0.925608	-0.821066	-0.479228	1.27266	0.422051	0.532047	0.412238	0.149181	-0.88034	-0.840536	-0.438089	0.0010191	-0.45443	0.000916015	0.00994054	0.222222	0.00617334	0.222222	0.596154	0.222222
phosphate	HMDB01429	0	0	0	0	0	NA	-0.270587	0.137577	0.267693	0.161333	0.298772	0.405037	0.309409	0.349017	-0.148607	0.197576	0.317509	0.121749	0.000325117	0.600733	3.98189e-06	0.0677072	0.0071874	0.00092429	0.929801	0.513932	0.513932
phosphoenolpyruvate (PEP)	HMDB00263	0	0	0	0	0	NA	-1.24843	1.1433	0.89351	0.762298	0.840374	0.897994	0.533263	0.704846	-1.26884	0.753114	0.844433	0.540603	4.38996e-07	0.71721	4.63935e-09	8.10783e-05	5.19281e-06	1.76711e-06	0.856335	1	1
phosphoethanolamine	HMDB00224	0	0	0	0	0	NA	0.44022	-0.288867	-0.169327	-0.48727	1.14681	0.430946	0.393217	0.786672	0.633945	-0.143847	-0.127773	-0.655969	0.0736365	-0.264852	0.06306	0.465825	0.250113	0.453977	0.749874	0.749874	0.439731
phosphopantetheine	HMDB01416	0.2	0.285714	0	0.181818	0.181818	0.43017	-0.952158	0.541486	0.120346	-0.550283	1.04417	0.908403	1.16649	1.21707	-0.998463	0.416144	0.5444	-0.381583	0.0156982	0.313081	0.0268421	0.0283572	0.899959	0.0873795	0.222222	0.899959	0.899959
phytosphingosine	HMDB04610	0	0	0	0	0	NA	-0.105809	0.711058	-0.243464	-0.00702878	1.1944	0.919485	0.896341	0.879445	-0.161258	0.395582	-0.0132624	-0.376768	0.329762	-0.051919	0.720284	0.755656	1	1	0.755656	0.755656	1
picolinate	HMDB02243	0.04	0	0.142857	0.0909091	0	0.260997	0.236075	-0.660384	-0.475993	0.168521	0.927356	1.40277	1.0058	1.43808	0.0680794	-1.16014	-0.470542	0.128126	0.16149	-0.239474	0.0939381	0.504442	1	0.368901	0.84364	1	1
pimelate (heptanedioate)	HMDB00857	0.32	0.52381	0.285714	0.0909091	0.181818	0.0534698	-1.00143	-0.236858	0.405251	-0.0858905	0.380159	0.464751	0.836027	0.677786	-1.10158	-0.350965	0.608528	-0.218427	2.68358e-05	0.686776	3.65491e-08	0.00491875	0.00173029	0.000235025	0.425151	0.166667	0.265987
pipecolate	HMDB00070	0	0	0	0	0	NA	0.588082	-0.624039	-0.531909	-0.193678	0.768182	0.853187	1.01743	0.642048	0.758186	-0.340868	-0.400188	-0.0520842	0.00367938	-0.455947	0.000876019	0.0349904	0.0699036	0.0162047	1	1	1
piperine	HMDB29377	0.28	0.47619	0.285714	0.0909091	0.0909091	0.047856	-1.14581	-0.796391	0.0611131	0.0978785	1.10928	1.66537	1.16057	1.86998	-1.4495	-1.18042	-0.466793	0.188477	0.0533727	0.384362	0.00585405	1	0.208427	0.0826414	0.985168	0.985168	1
pregn steroid monosulfate*		0.28	0	0.571429	0.636364	0.272727	0.000429972	0.684139	-1.40329	-1.31662	-1.2435	1.18199	0.548372	0.765161	0.887755	0.884448	-1.52032	-1.5693	-1.37762	1.30249e-05	-0.644918	4.29975e-07	0.000635114	0.00024972	0.000182942	1	1	1
pregnen-diol disulfate*		0.1	0	0.285714	0	0.272727	0.0195733	0.854582	-1.26974	-0.695187	-0.98618	1.20612	0.981678	1.00699	0.780328	0.745364	-1.72098	-0.655493	-1.18025	2.45066e-05	-0.56666	1.78741e-05	0.00221614	0.000141555	0.00116505	0.856335	0.856335	0.856335
pregnenolone sulfate	HMDB00774	0.58	0.142857	0.857143	0.909091	0.909091	2.90561e-06	-0.0606264	-1.48447	-1.46927	-1.3223	1.32529	0.385112	0.176705	0.515532	0.0120836	-1.39289	-1.45231	-1.35374	0.00647316	-0.45989	0.000779264	0.0795987	0.0688679	0.0290609	1	1	1
pro-hydroxy-pro	HMDB06695	0.14	0	0.142857	0.363636	0.181818	0.0430468	0.594406	-0.727909	-1.41062	-1.04813	0.863267	1.44805	2.03597	1.31376	0.794946	-0.312776	-2.21554	-1.36984	0.00281784	-0.51651	0.000123092	0.0677072	0.00862487	0.0416356	0.749874	0.749874	0.57956
proline	HMDB00162	0	0	0	0	0	NA	0.0383469	-0.19326	0.0698847	-0.0201091	0.455145	0.532517	0.443063	0.506512	0.0829061	-0.125551	0.132134	0.0136148	0.600486	0.0265409	0.854831	1	1	1	1	1	1
prolylglutamine		0.08	0.142857	0	0	0.0909091	0.438474	-0.727145	0.0744519	0.87203	-0.163338	0.885003	0.853795	1.22318	0.754607	-0.596374	0.215357	0.609596	-0.0376882	0.00230982	0.508725	0.00016176	0.0716699	0.245934	0.00303189	0.749874	0.749874	0.245934
prolylglycine		0	0	0	0	0	NA	-0.754207	0.326081	0.994229	0.238115	0.639411	0.335535	0.932259	0.878349	-0.926715	0.390628	0.729067	0.378747	3.65176e-05	0.654523	2.52589e-07	0.00152866	0.0168105	4.65958e-05	0.929801	0.492584	0.349224
propionylcarnitine	HMDB00824	0	0	0	0	0	NA	-0.537858	0.118541	0.915807	0.0355785	0.683349	1.08787	0.639022	0.943162	-0.330829	0.665191	0.883994	0.129628	0.000537277	0.56029	2.32406e-05	0.282524	0.466319	9.02154e-06	0.658999	0.466319	0.167982
pseudoephedrine	HMDB01943	0.42	0.52381	0	0.454545	0.454545	0.106577	-0.50599	-0.108984	-0.00847179	-0.511663	0.99918	0.702874	2.15088	0.310936	-0.804896	-0.249587	-0.800483	-0.479344	0.0502379	0.104697	0.469318	0.0419884	0.60357	0.784611	0.60357	0.34628	0.663299
pseudouridine	HMDB00767	0	0	0	0	0	NA	1.10865	-0.944078	-1.09618	-0.419562	0.50438	0.409275	0.403845	0.381872	1.09442	-0.786008	-1.13657	-0.3637	1.34041e-08	-0.815386	5.61096e-13	6.75653e-06	9.30056e-08	9.30056e-08	0.0408497	0.478947	0.00420168
pterin	HMDB00802	0.04	0.047619	0	0.0909091	0	0.676703	-0.433375	0.470109	0.01214	0.0160166	0.854071	0.389362	0.842988	0.657655	-0.224157	0.678269	-0.0709107	0.0341879	0.0425304	0.218039	0.128224	0.0230769	0.837538	0.837538	0.837538	0.837538	0.948729
putrescine	HMDB01414	0	0	0	0	0	NA	-0.304223	0.464641	-0.0197574	0.304867	1.04783	1.01874	1.32447	1.1866	-0.556516	0.283454	0.693473	0.748785	0.278085	0.163846	0.255554	0.776376	0.576353	1	1	1	1
pyridoxal	HMDB01545	0.04	0.0952381	0	0	0	0.410983	-0.731828	0.702336	0.416523	0.22988	0.601566	0.657904	0.564403	0.517438	-0.797166	0.755409	0.324005	0.329093	7.37535e-06	0.595678	5.03016e-06	0.000557414	0.000616193	8.2682e-05	0.256033	0.301785	0.846999
pyridoxal phosphate	HMDB01491	0.46	0.904762	0.142857	0.181818	0.0909091	2.22084e-06	-1.75711	-0.235269	-0.125538	-0.122629	0.459508	0.870359	0.675059	0.777562	-1.76175	-0.283842	0.0542382	-0.162349	7.88954e-07	0.735611	1.16413e-09	8.10783e-05	7.51795e-06	6.23138e-06	1	1	1
pyridoxamine	HMDB01431	0	0	0	0	0	NA	0.412059	-0.290057	-0.35732	-0.244757	0.942106	1.26089	0.520741	0.847159	0.557154	-0.424177	-0.362455	-0.210703	0.0302032	-0.413481	0.00283928	0.912604	0.152707	0.0252157	1	1	1
pyridoxamine phosphate	HMDB01555	0	0	0	0	0	NA	-0.998706	0.802428	0.805494	0.590491	0.645305	0.355714	0.364391	0.646989	-0.787988	0.917771	0.828611	0.211753	6.368e-08	0.773426	4.58713e-11	6.75653e-06	9.30056e-08	9.30056e-08	0.856335	1	0.856335
pyridoxate	HMDB00017	0	0	0	0	0	NA	-0.465998	0.700425	-0.124002	0.56791	1.30064	0.910023	0.735505	0.687794	-0.573698	0.829783	-0.464756	0.658237	0.0111806	0.215006	0.133752	0.084634	0.0645557	0.653363	0.653363	0.189229	0.189229
pyridoxine (Vitamin B6)	HMDB02075	0.2	0.238095	0.142857	0.0909091	0.272727	0.678778	-0.099071	0.135499	-1.33286	-0.0919485	1.14979	1.5578	0.824471	1.12679	-0.466103	0.220512	-1.3157	-0.171747	0.018732	-0.331483	0.0186946	1	1	0.0290609	1	0.107089	0.0331712
pyroglutamine*		0	0	0	0	0	NA	-0.532286	-0.21477	1.45899	-0.306131	0.577031	1.32912	1.18224	0.798964	-0.559815	-0.457425	2.17365	-0.262462	0.00217897	0.469798	0.000577093	1	1	0.000379835	1	0.176471	0.0122336
pyruvate	HMDB00243	0.02	0	0	0	0.0909091	0.305801	-0.184291	0.183916	0.0797208	0.0200095	1.16257	0.888941	1.00766	1.07311	-0.378561	0.372135	0.116347	-0.098317	0.635844	0.151713	0.292919	1	1	1	1	1	1
quinolinate	HMDB00232	0.36	0.047619	0.428571	0.727273	0.545455	0.000667976	0.0545883	-0.667949	-1.64068	-0.861971	1.25411	1.34787	0.599344	1.02815	-0.0994629	-1.34434	-1.68157	-1.23907	0.0019454	-0.531272	7.19803e-05	0.31055	0.167828	0.00207635	0.860106	0.116539	0.116539
raffinose	HMDB03213	0.5	0.952381	0.142857	0.272727	0.0909091	1.1379e-06	-3.40837	-0.19554	-0.167431	-0.797706	0.943435	1.8582	1.72863	1.47315	-3.28326	0.478568	0.682119	-0.418166	1.00515e-05	0.661904	1.65671e-07	0.00221614	0.00024972	0.000141555	0.42182	0.860106	0.263838
retinal	HMDB01358,HMDB06218	0.18	0.238095	0	0.0909091	0.272727	0.35479	-0.994306	1.26475	-0.230001	-0.232606	0.608241	1.8071	1.17965	1.18262	-0.937709	1.46861	-0.717604	-0.154937	0.0115651	0.257067	0.0715164	0.0230769	0.188258	0.335015	0.188258	0.207768	1
retinol (Vitamin A)	HMDB00305	0.04	0.0952381	0	0	0	0.410983	-0.504673	1.65398	-0.351388	-0.10869	1.25457	1.43833	1.3806	1.33194	-0.473571	1.72744	-0.601676	-0.339581	0.0293782	0.0168345	0.907625	0.0119287	1	1	0.102124	0.102124	1
ribitol	HMDB00508	0	0	0	0	0	NA	0.583537	-0.233181	-0.465691	-0.499947	0.540182	1.34806	0.593374	0.639633	0.626635	-0.065623	-0.3474	-0.516595	3.71516e-05	-0.66251	1.59943e-07	0.503686	3.88298e-05	1.81361e-05	1	1	1
riboflavin (Vitamin B2)	HMDB00244	0	0	0	0	0	NA	0.428055	-0.334897	-0.428185	-0.175894	0.804368	1.04888	0.60818	0.913071	0.675881	-0.344808	-0.503792	-0.48523	0.020255	-0.424907	0.00209977	0.353155	0.384236	0.0101444	1	1	1
ribonate	HMDB00867	0	0	0	0	0	NA	0.135077	0.294429	-0.123871	-0.321368	0.711502	1.08586	0.572438	0.535845	0.182343	0.302519	0.0115528	-0.41422	0.113546	-0.237857	0.0962469	0.850302	0.22591	0.772746	0.52099	0.850302	0.772746
ribose	HMDB00283	0.02	0.047619	0	0	0	0.703395	-0.837971	0.46007	0.747896	0.412402	0.627528	1.14776	0.432202	0.827541	-1.01076	0.215881	0.732681	0.522754	1.02756e-05	0.698606	1.68884e-08	0.0124388	0.000621587	2.79017e-06	1	0.957893	0.899959
ribulose/xylulose		0.02	0.047619	0	0	0	0.703395	-0.689827	0.41888	0.698228	0.241782	0.672129	0.846585	0.505639	0.965823	-0.833248	0.472174	0.692713	-0.0268115	0.000124322	0.615394	1.9756e-06	0.0124742	0.0168105	0.000108538	1	1	0.57956
S-1-pyrroline-5-carboxylate	HMDB01301	0.02	0.047619	0	0	0	0.703395	-0.700654	0.757899	0.307553	0.43089	0.539246	1.93417	0.885428	0.728589	-0.622693	0.154389	-0.017382	0.442429	0.000466897	0.550078	3.5013e-05	0.403554	0.000478235	0.00116505	1	1	1
S-adenosylhomocysteine (SAH)	HMDB00939	0	0	0	0	0	NA	-0.83515	0.749042	0.72263	0.395085	0.639291	0.326566	0.304506	0.601317	-0.905552	0.749504	0.745262	0.426349	2.30454e-06	0.684653	4.18221e-08	0.00025337	0.000318823	9.02154e-06	0.452677	1	0.452677
S-adenosylmethionine (SAM)	HMDB01185	0.36	0	0.714286	0.636364	0.545455	0.000109669	0.542046	-0.728637	-1.38042	-1.24525	1.39636	0.969125	0.252429	0.469257	0.388131	-1.21942	-1.34044	-1.38473	3.18048e-05	-0.666251	1.28518e-07	0.0795987	0.00024972	8.2682e-05	0.53733	0.53733	1
S-carboxymethyl-L-cysteine	HMDB29415	0	0	0	0	0	NA	-1.01912	0.289477	0.858279	0.9031	0.692672	0.551331	1.12181	1.08173	-0.977375	0.118994	0.567322	0.747267	1.24424e-06	0.729949	1.80272e-09	0.000128374	1.29278e-05	2.10038e-05	0.738876	0.749874	0.948729
S-methylcysteine	HMDB02108	0	0	0	0	0	NA	0.225313	0.0816848	0.0752926	-0.557417	0.674122	1.44987	0.884532	0.602606	0.436387	0.349254	-0.0683797	-0.811849	0.0514329	-0.234217	0.101602	1	0.0188306	1	1	1	0.199878
S-methylglutathione		0.48	0.761905	0.285714	0.454545	0.0909091	0.00235765	-1.66724	-0.323915	-1.02549	0.0436057	0.683861	2.15783	1.21908	1.14263	-1.89419	-0.92318	-1.26628	0.519765	0.00646544	0.331786	0.0185802	0.451539	0.00139806	0.502523	1	1	0.379455
saccharopine	HMDB00279	0.44	0.380952	0.857143	0.181818	0.545455	0.0333631	-0.557179	-0.884228	-0.418049	-0.640799	0.947963	1.05418	1.04925	1.11702	-0.686121	-1.30951	-0.833406	-1.21968	0.604564	0.0231032	0.873469	1	1	1	1	0.625189	1
salicylate	HMDB01895	0.02	0	0	0	0.0909091	0.305801	-0.043739	-0.00553651	-0.15701	0.144814	0.877868	0.442396	0.697802	0.96128	-0.19302	0.146063	0.000574352	0.367102	0.542998	0.0919578	0.525336	1	1	1	1	1	1
salicyluric glucuronide*		0.28	0.428571	0.142857	0.181818	0.181818	0.260997	-0.568995	0.0294553	-0.251353	0.15552	0.698058	0.785364	0.733997	0.834001	-0.601365	-0.435115	-0.575808	-0.0612703	0.041276	0.211569	0.140231	0.116415	0.0931893	1	1	0.984917	0.605099
sarcosine (N-Methylglycine)	HMDB00271	0.02	0	0.142857	0	0	0.0992654	0.0956115	-0.080753	-0.108363	-0.166141	0.988332	1.09815	1.33747	1.18169	0.141991	-0.664754	0.181486	-0.464085	0.914169	-0.0973165	0.501377	1	1	1	1	1	1
sebacate (decanedioate)	HMDB00792	0	0	0	0	0	NA	-0.416324	-0.019513	0.501796	0.305422	0.862276	0.459904	0.571203	0.559163	-0.392647	0.0759951	0.520435	0.298672	0.00883921	0.483145	0.000379512	0.63273	0.060936	0.0290609	0.63273	0.416792	0.63273
sedoheptulose-7-phosphate	HMDB01068	0	0	0	0	0	NA	-1.15116	1.00798	0.610764	0.945457	0.809205	1.05611	0.514047	0.779056	-1.39243	1.62674	0.685038	1.10805	1.91634e-06	0.631571	8.73787e-07	0.000445931	1.81361e-05	3.88298e-05	0.658999	0.57956	0.57956
serine	HMDB00187	0	0	0	0	0	NA	-0.200081	0.0548472	0.393951	-0.0468815	0.508133	0.255537	0.382052	0.668122	-0.190785	-0.02013	0.368104	-0.131269	0.0188058	0.410145	0.0030948	0.684453	1	0.00862487	1	0.172826	0.465632
solanidine	HMDB03236	0.56	0.571429	1	0.363636	0.454545	0.0519583	-0.749566	-1.44407	-0.600347	-0.725521	1.17145	0.111025	1.29569	1.11689	-1.30975	-1.41872	-1.12518	-1.06733	0.25202	0.0398871	0.783301	0.311484	1	1	1	0.264706	1
spermidine	HMDB01257	0	0	0	0	0	NA	-0.070954	0.31636	0.0189243	-0.0847865	0.947216	0.740988	0.655297	0.631207	-0.213894	0.415498	0.0826	-0.278445	0.52417	0.0438303	0.762474	1	1	1	1	1	1
spermine	HMDB01256	0.02	0.047619	0	0	0	0.703395	0.2348	0.112177	-0.057657	-0.571404	1.34454	0.988266	0.593378	0.6861	0.017803	0.357065	-0.190666	-0.455171	0.11315	-0.175675	0.222348	1	0.131903	1	0.507079	1	0.507079
sphinganine	HMDB00269	0	0	0	0	0	NA	0.691774	0.100945	-0.927239	-0.457659	0.743335	0.681479	0.523389	0.580013	0.854166	0.293439	-0.985861	-0.390707	1.03102e-05	-0.724692	2.67978e-09	0.16425	0.000949432	1.81361e-05	0.16425	0.0331825	0.16425
sphingomyelin (d18:1/14:0, d16:1/16:0)*		0	0	0	0	0	NA	0.324276	0.10343	-0.26415	-0.420742	0.805125	0.725799	0.510649	0.474604	0.316108	0.0389465	-0.228184	-0.299576	0.0622299	-0.337246	0.0166203	1	0.117728	0.279713	0.71644	1	1
sphingomyelin (d18:1/15:0, d16:1/17:0)*		0	0	0	0	0	NA	-0.00800919	0.117049	0.0871084	-0.146304	0.686356	0.84732	0.520789	0.5084	0.0951077	0.151232	0.0297925	0.0525927	0.729976	0.00925138	0.949158	1	1	1	1	1	1
sphingomyelin (d18:1/17:0, d17:1/18:0, d19:1/16:0)		0	0	0	0	0	NA	-0.479875	0.390012	0.594753	0.0731836	0.610282	0.518521	0.308647	0.439204	-0.618146	0.337727	0.574041	-0.0827803	7.17714e-05	0.616304	1.88928e-06	0.0124742	0.0255314	0.000182942	0.57089	0.57089	0.0473072
sphingomyelin (d18:1/18:1, d18:2/18:0)		0	0	0	0	0	NA	0.272887	-0.332087	0.0401756	-0.349814	0.826649	0.469397	0.54442	0.607083	0.458433	-0.499658	0.0707602	-0.694534	0.0834245	-0.182449	0.204742	0.504442	0.250113	0.777269	0.929801	0.504442	0.504442
sphingomyelin (d18:1/20:0, d16:1/22:0)*		0	0	0	0	0	NA	0.0468396	0.156985	0.0426871	-0.232008	0.452269	0.784775	0.415087	0.298661	0.0876821	-0.0508954	0.0662867	-0.175474	0.110364	-0.199334	0.165189	1	0.0334033	1	1	1	0.664968
sphingomyelin (d18:1/20:1, d18:2/20:0)*		0	0	0	0	0	NA	0.303113	-0.217767	0.0899855	-0.530077	0.721131	0.512746	0.345493	0.555604	0.285322	-0.153552	-0.0433145	-0.536943	0.0113475	-0.220972	0.123045	0.451539	0.021821	0.856335	0.856335	0.856335	0.0331712
sphingomyelin (d18:1/21:0, d17:1/22:0, d16:1/23:0)*		0	0	0	0	0	NA	-0.443865	0.398545	0.169607	0.424153	0.808194	0.84157	0.41964	0.384469	-0.865262	0.669884	0.116002	0.532802	0.00762715	0.330168	0.0191972	0.188258	0.0252157	0.188258	0.536011	0.35822	0.227673
sphingomyelin (d18:1/22:1, d18:2/22:0, d16:1/24:1)*		0	0	0	0	0	NA	-0.167122	0.24774	0.22903	-0.0676319	0.518225	0.622094	0.345682	0.526671	-0.257982	0.0508117	0.302102	0.0100641	0.0954655	0.307116	0.0300495	0.664968	1	0.131903	1	1	0.664968
sphingomyelin (d18:1/24:1, d18:2/24:0)*		0	0	0	0	0	NA	0.270229	0.0571787	-0.0224774	-0.529801	0.513294	0.640479	0.545237	0.28577	0.249213	0.217263	-0.0239699	-0.483813	0.000808786	-0.400742	0.00392732	0.99824	6.23138e-05	0.20236	0.176471	0.99824	0.0961538
sphingomyelin (d18:2/16:0, d18:1/16:1)*		0	0	0	0	0	NA	0.444773	-0.187048	-0.126954	-0.603129	0.695461	0.680708	0.413637	0.374981	0.42808	-0.118447	-0.0990307	-0.705029	0.000502674	-0.441488	0.0013298	0.211893	0.000379835	0.0788453	0.211893	0.929801	0.0788453
sphingomyelin (d18:2/23:0, d18:1/23:1, d17:1/24:1)*		0	0	0	0	0	NA	-0.295492	0.286547	0.214677	0.167096	0.670818	0.643345	0.431187	0.377993	-0.384312	0.353929	0.351302	0.249572	0.0496062	0.343009	0.0147451	0.23973	0.245934	0.164559	1	1	1
sphingomyelin (d18:2/24:1, d18:1/24:2)*		0	0	0	0	0	NA	0.207259	-0.0517235	0.153476	-0.516236	0.561825	0.682699	0.620159	0.311352	0.138453	0.11167	0.329874	-0.502223	0.00528183	-0.189628	0.187182	1	0.00251394	1	0.277024	1	0.0159051
sphingosine	HMDB00252	0	0	0	0	0	NA	-0.136401	0.34657	-0.128907	0.168764	0.652419	0.504139	0.66968	0.630411	-0.0498874	0.324852	-0.0388333	0.213706	0.380722	0.0449425	0.756629	0.931651	1	1	1	1	1
stachydrine	HMDB04827	0.02	0	0	0.0909091	0	0.305801	0.206047	-0.721681	-0.53243	0.414617	1.70925	1.47828	1.80753	1.19333	0.232187	-0.87051	-0.405749	0.319886	0.301312	-0.117235	0.417475	0.963773	1	0.856553	0.755656	1	0.856553
stearate (18:0)	HMDB00827	0	0	0	0	0	NA	-0.0936618	0.214387	0.148295	-0.105915	0.40986	0.446304	0.479366	0.367835	-0.169684	0.116116	0.0394894	-0.170512	0.190362	0.166677	0.247319	0.629607	1	0.629607	0.625189	1	0.629607
stearidonate (18:4n3)	HMDB06547	0	0	0	0	0	NA	-0.235757	0.235714	0.275611	0.0244719	0.918535	0.658746	0.71311	0.737109	-0.145885	0.39624	0.325407	0.297722	0.321939	0.229869	0.108297	1	1	0.738405	1	1	1
stearoyl ethanolamide	HMDB13078	0	0	0	0	0	NA	0.384523	-0.0865352	-0.551846	-0.127176	0.518927	0.816573	0.43116	0.761132	0.403584	-0.181628	-0.452224	-0.405786	0.00131021	-0.563526	2.03529e-05	0.451539	0.137132	0.000235025	0.596154	0.451539	0.451539
stearoyl sphingomyelin (d18:1/18:0)	HMDB01348	0	0	0	0	0	NA	0.0769774	0.0377841	0.30119	-0.472191	0.58291	0.699644	0.509948	0.37596	0.0313472	0.216348	0.446123	-0.425783	0.0134193	0.00267936	0.985266	0.763053	0.0537964	0.763053	0.341378	0.763053	0.0111591
stearoylcarnitine	HMDB00848	0	0	0	0	0	NA	0.0824816	-0.137966	-0.000338424	-0.0693298	0.880501	0.895651	0.589837	0.734239	-0.0958963	-0.133359	0.208476	-0.271999	0.869728	-0.0520201	0.719762	1	1	1	1	1	1
suberate (octanedioate)	HMDB00893	0.06	0.142857	0	0	0	0.22071	-0.555776	-0.234517	0.601758	0.237987	0.734169	0.664693	0.858917	0.486005	-0.457566	-0.0231146	0.814683	0.360776	0.000630151	0.585163	8.07702e-06	0.347769	0.0135039	0.00303189	0.167004	0.107089	0.167004
suberoyl carnitine		0.02	0.047619	0	0	0	0.703395	-1.29581	0.584839	1.42604	0.487541	0.888208	1.12379	0.659829	1.16361	-1.05071	0.576383	1.41676	-0.239398	7.96173e-07	0.771303	5.58977e-11	0.000891862	0.000152452	3.72022e-07	1	0.301785	0.141922
succinate	HMDB00254	0	0	0	0	0	NA	0.133606	-0.344671	-0.069865	0.0341358	0.981096	0.667685	0.857238	1.22897	0.0236008	-0.597587	-0.0846429	-0.132469	0.6135	-0.113595	0.432179	0.840215	1	1	1	1	1
succinimide		0.08	0.047619	0.142857	0	0.181818	0.364569	-0.0308948	-0.193025	-0.00563969	-0.261694	0.980325	0.54152	0.53782	0.595321	-0.31813	-0.425382	0.0205403	-0.279191	0.63956	0.0936766	0.51759	1	1	1	1	0.905354	1
succinylcarnitine		0	0	0	0	0	NA	-1.0569	0.659297	1.27855	0.319628	0.547758	0.730592	0.78816	0.510165	-1.17189	0.680559	1.22491	0.204682	3.63812e-08	0.828833	1.07391e-13	2.70261e-05	9.30056e-07	9.30056e-08	0.374937	0.35822	0.00734018
sucrose	HMDB00258	0.04	0.047619	0	0.0909091	0	0.676703	-0.056434	-0.139728	-0.0187032	-0.210605	1.57519	0.972235	1.12709	1.41114	-0.146789	-0.173382	-0.142865	-0.266949	0.985026	0.0356406	0.805898	1	1	1	1	1	1
sulfate*	HMDB01448	0	0	0	0	0	NA	-0.86732	0.920892	0.520437	0.549334	0.779398	1.21494	1.36208	1.10233	-0.980528	0.914366	1.22144	0.937885	0.00098638	0.462114	0.000729025	0.00365697	0.00303189	0.0784851	1	1	1
tartronate (hydroxymalonate)	HMDB35227	0.02	0	0.142857	0	0	0.0992654	0.590652	-0.406292	-0.844586	-0.170819	0.607464	1.0812	1.01035	0.346779	0.742394	-0.306891	-0.937597	-0.0601958	0.000205187	-0.612967	2.22404e-06	0.0795987	0.00303477	0.00113932	0.724233	0.656611	0.100789
taurine	HMDB00251	0	0	0	0	0	NA	0.523687	-0.618273	-0.317621	-0.288699	0.664223	0.731711	0.581578	0.65217	0.519315	-0.502218	-0.447482	-0.0656155	0.000548016	-0.502557	0.000199918	0.00784602	0.0145473	0.00519585	0.984917	0.984917	0.984917
taurochenodeoxycholate	HMDB00951	0	0	0	0	0	NA	0.645117	-0.851544	-0.367232	-0.322463	0.70474	0.504514	0.753463	1.21812	0.844073	-0.629953	-0.353802	-0.600725	0.000342082	-0.481931	0.000394531	0.000668896	0.0550943	0.00209495	1	0.53733	1
taurocholate	HMDB00036	0	0	0	0	0	NA	0.787274	-0.722049	-0.429695	-0.613797	0.998107	0.658213	0.893131	1.20494	0.831786	-0.741183	-0.490191	-0.997322	0.000760362	-0.484358	0.000365013	0.0118949	0.0118949	0.0118949	1	1	1
taurocholenate sulfate		0	0	0	0	0	NA	0.308666	-0.179511	0.118528	-0.593566	1.18095	0.942082	1.09933	0.753455	0.443037	-0.462512	-0.0711425	-0.405755	0.161755	-0.155555	0.280721	1	0.164559	1	1	1	0.756373
taurodeoxycholate	HMDB00896	0.4	0.904762	0.142857	0	0	1.83233e-08	-2.03499	-0.85196	0.507931	0.0936462	0.313102	1.36904	1.22127	1.04372	-2.16645	-0.0428625	0.0973813	0.200678	1.6087e-06	0.761192	1.39317e-10	0.282524	9.30056e-07	9.30056e-08	0.452677	0.452677	0.606318
taurolithocholate	HMDB00722	0.58	0.809524	0.857143	0.363636	0.181818	0.0011223	-1.14365	-1.11215	-0.247266	-0.286808	0.425776	0.527039	1.25834	1.40867	-1.32735	-1.30129	-0.834645	-0.298894	0.0521301	0.374352	0.00740025	1	0.34628	0.0826414	0.738876	0.34628	1
taurolithocholate 3-sulfate	HMDB02580	0.12	0.238095	0.142857	0	0	0.12133	-0.772626	-0.787472	0.476647	0.353646	1.18803	1.32349	1.10383	1.12619	-1.10632	-0.314536	0.307824	-0.0448509	0.0142322	0.447352	0.00112517	1	0.0473826	0.0334033	0.738876	0.503771	1
tauroursodeoxycholate	HMDB00874	0.36	0.333333	0.428571	0.454545	0.272727	0.801718	-0.616991	-1.20044	-0.430601	-0.090169	1.24771	0.652684	1.28148	1.1839	-0.873776	-1.0589	-1.18302	0.041643	0.345193	0.100148	0.488949	1	1	1	0.415535	1	1
tetradecanedioate	HMDB00872	0	0	0	0	0	NA	-0.924959	0.970482	0.932227	0.216025	0.402804	1.09851	0.630641	0.895167	-0.908156	1.16491	0.949432	0.17354	3.85634e-07	0.730152	1.77512e-09	0.000128374	0.000117962	3.72022e-07	0.251885	0.860106	0.0841952
tetrahydrocortisol	HMDB00949	0.54	0.238095	0.714286	0.818182	0.727273	0.00360049	-0.399012	-1.03801	-1.11066	-0.757272	1.21272	0.742516	0.991632	0.545717	-0.958917	-1.06125	-1.27887	-0.857422	0.12492	-0.247159	0.0835533	0.99824	0.99824	0.369374	0.84364	0.84364	0.115385
theobromine	HMDB02825	0.58	0.333333	1	0.818182	0.545455	0.00479092	-0.148802	-1.55248	-1.64365	-1.17724	1.39864	0.137062	0.305458	0.612643	-0.172668	-1.52903	-1.55914	-1.43185	0.00029592	-0.546843	3.97572e-05	0.00784602	0.0983188	0.00092429	0.42182	0.791415	0.141922
theophylline	HMDB01889	0.38	0.380952	0.714286	0.272727	0.272727	0.221869	-0.252281	-1.16269	-0.568922	-0.113184	0.940771	0.436006	0.875366	0.632535	-0.64821	-1.18153	-1.10042	-0.2172	0.0263822	-0.0843747	0.560183	0.116415	0.60357	0.60357	0.0071644	0.60357	0.60357
thiamin (Vitamin B1)	HMDB00235	0	0	0	0	0	NA	-0.359329	0.572674	0.0520178	0.269544	0.977612	0.679685	0.764105	0.621907	-0.295391	0.568786	-0.259751	0.26238	0.052695	0.221578	0.121994	0.0419884	0.403842	1	1	1	1
threonate	HMDB00943	0	0	0	0	0	NA	-0.532075	0.468458	0.297735	0.419935	0.71687	0.98161	0.863255	0.272875	-0.367676	0.42708	0.353219	0.448256	0.00292668	0.448768	0.00108021	0.191784	0.000299664	0.152707	1	1	1
threonine	HMDB00167	0	0	0	0	0	NA	0.0716242	-0.0150429	0.0401548	-0.167319	0.533036	0.484645	0.439609	0.703285	0.0903575	-0.154493	0.18017	-0.207555	0.887125	-0.0464591	0.748681	1	1	1	1	1	1
threonylphenylalanine		0.16	0.285714	0.142857	0	0.0909091	0.173961	-0.56631	-0.0203408	0.466394	-0.411065	0.951097	1.06198	1.04166	0.772436	-0.914402	0.117168	0.248637	-0.343638	0.0575013	0.313991	0.026379	0.832323	1	0.0731232	0.832323	1	0.27834
thymine	HMDB00262	0.02	0.047619	0	0	0	0.703395	0.467869	-0.541246	-0.238623	-0.460618	0.684954	0.927163	0.797138	0.871488	0.515012	-0.402179	-0.448799	-0.369777	0.00655641	-0.41702	0.00258883	0.0506148	0.0334033	0.0621262	1	1	1
tiglylcarnitine	HMDB02366	0	0	0	0	0	NA	-0.65874	0.562361	0.689051	0.210677	0.848249	0.913944	1.00289	0.706418	-0.66223	0.690094	0.692788	0.276772	0.00107202	0.529048	7.81661e-05	0.0337556	0.0319143	0.00435815	0.850302	0.850302	0.57956
trans-4-hydroxyproline	HMDB00725	0	0	0	0	0	NA	0.27479	-0.314048	-0.251341	-0.0734103	0.772032	1.44579	1.45565	0.918647	0.334135	-0.961756	-0.590205	-0.253337	0.315659	-0.230779	0.106868	1	0.968275	0.799421	1	1	1
trans-urocanate	HMDB00301	0.08	0	0.142857	0.181818	0.0909091	0.287506	0.041502	-0.87287	0.593557	-0.563971	1.03772	1.34293	2.2265	1.36858	0.0309986	-1.23781	-0.619645	-0.661802	0.0177671	-0.165463	0.250826	0.0607378	0.0776577	0.727945	0.727945	0.13826	0.727945
tricarballylate	HMDB31193	0.44	0.761905	0.428571	0.272727	0	0.000311309	-1.04661	-0.00827968	-0.297482	-0.0369915	0.611661	1.88969	0.988058	0.523858	-1.29531	-0.73876	-0.510012	-0.313225	0.0017991	0.452003	0.000983422	0.359501	0.00113932	0.060936	0.656611	1	0.398981
tricosanoyl sphingomyelin (d18:1/23:0)*		0	0	0	0	0	NA	-0.717781	0.457473	0.482354	0.596836	0.688491	0.55755	0.324643	0.346667	-0.565088	0.53165	0.476148	0.644328	1.09767e-06	0.689708	3.02858e-08	0.00221614	7.51795e-06	1.11607e-06	1	1	0.57956
trigonelline (N'-methylnicotinate)	HMDB00875	0	0	0	0	0	NA	-0.126256	-0.112285	-0.116846	0.429334	1.58159	2.19411	1.32228	1.13701	0.111829	-0.643997	-0.372299	0.676049	0.654846	0.0521212	0.71924	1	1	1	1	1	1
trimethylamine N-oxide	HMDB00925	0.02	0.047619	0	0	0	0.703395	-0.731674	0.518723	0.225815	0.705546	0.538975	1.78313	1.3675	1.04111	-0.694494	-0.194123	0.0706216	0.66207	0.00226012	0.463024	0.000709327	0.249188	0.00113932	0.0688679	0.994948	0.994948	0.994948
tryptophan	HMDB00929	0	0	0	0	0	NA	-0.158752	-0.0272053	0.263149	0.0572362	0.448453	0.459588	0.845981	0.601091	-0.148565	-0.00082512	-0.25697	-0.114437	0.7355	0.160105	0.266715	1	1	1	1	1	1
tryptophan betaine	HMDB61115	0.04	0	0.142857	0.0909091	0	0.260997	0.387819	-0.470301	-0.924543	-0.0300537	1.52173	1.53287	1.42353	1.01575	0.697466	-0.549923	-1.18235	0.292126	0.0380432	-0.385677	0.00567361	0.621101	0.621101	0.0499627	0.957893	0.957893	0.582041
tryptophylglycine		0.22	0.047619	0.285714	0.0909091	0.636364	0.00113741	0.337631	-0.770009	-0.743886	-1.26137	1.20029	1.08702	0.953887	0.783207	0.806738	-0.833272	-0.893884	-1.59867	0.00392816	-0.43067	0.00179615	0.218999	0.00435815	0.109919	0.850302	0.850302	0.513932
tyrosine	HMDB00158	0	0	0	0	0	NA	-0.202176	0.217903	0.156913	0.0903934	0.411861	0.349737	0.267465	0.598964	-0.195732	0.201762	0.131862	0.122466	0.0221885	0.381127	0.0063197	0.084634	0.269814	0.0568591	1	1	1
tyrosylglycine		0.22	0.190476	0.285714	0.181818	0.272727	0.906766	-0.168639	-0.337972	-0.010949	-0.956015	0.877897	0.879597	1.16509	1.00459	-0.460389	-0.501256	-0.0668018	-0.985736	0.167504	-0.0595021	0.681465	1	0.276388	1	0.71644	1	0.379455
UDP-acetylglucosamine/galactosamine		0.68	0.904762	0.571429	0.545455	0.454545	0.0329674	-1.74717	-0.566258	-0.911182	-0.789221	0.300247	1.36626	1.23952	0.961071	-1.81807	-1.35859	-1.62734	-0.924828	0.00217397	0.413279	0.00285422	0.0124742	0.00251394	0.245934	1	1	1
UDP-galactose	HMDB00302	0.54	0.952381	0.142857	0.0909091	0.454545	3.50081e-06	-1.87477	-0.0451195	-0.279355	-1.00896	0.71844	1.41212	1.22368	0.977546	-2.1197	0.465635	-0.259754	-1.03153	0.00115122	0.472326	0.000533749	0.0192308	0.037906	0.0139039	0.398981	0.425151	0.398981
UDP-glucose	HMDB00286	0.62	0.952381	0.142857	0.363636	0.545455	0.000174713	-1.00058	0.0622882	-0.471231	-0.746107	0.44449	1.46611	1.16972	0.697844	-1.09613	-0.811179	-0.892675	-1.00368	0.222589	0.152016	0.291944	0.250958	1	1	0.895551	1	1
UDP-glucuronate	HMDB00935	0.7	0.904762	0.571429	0.636364	0.454545	0.0437582	-1.60546	-0.553514	-1.33687	-0.710305	0.666771	1.39732	0.892302	1.58921	-1.75727	-1.42703	-1.70358	-1.26257	0.248897	0.128053	0.375495	0.250958	1	1	1	0.629713	1
undecanedioate	HMDB00888	0	0	0	0	0	NA	-0.762166	0.0989371	0.672359	0.719725	0.417033	0.572565	0.538576	0.682791	-0.651508	0.0835433	0.577739	0.770645	3.18335e-07	0.785256	1.46465e-11	0.00491875	9.30056e-07	3.72022e-07	0.208396	0.207768	0.846999
uracil	HMDB00300	0	0	0	0	0	NA	-0.308872	0.0872361	0.441486	0.0926639	0.881019	0.928182	0.719904	0.795383	-0.538007	-0.250965	0.645598	-0.0388427	0.126656	0.329157	0.0195915	0.858349	0.970594	0.203662	0.970594	0.970594	0.970594
urate	HMDB00289	0	0	0	0	0	NA	1.04621	-1.0215	-0.861955	-0.485303	0.609134	1.32624	1.28655	0.910961	1.02681	-1.18863	-1.03735	-0.477115	1.42898e-05	-0.641985	5.03933e-07	0.00166211	6.23138e-05	0.000499208	0.899959	0.929801	0.899959
urea	HMDB00294	0	0	0	0	0	NA	0.798925	-0.603439	-0.692708	-0.448506	0.728607	0.383597	0.643	0.457845	0.634257	-0.712062	-0.679684	-0.434837	1.43674e-06	-0.709222	8.17894e-09	8.10783e-05	3.88298e-05	1.29278e-05	1	1	1
uridine	HMDB00296	0	0	0	0	0	NA	-0.773274	0.469102	0.822701	0.355029	0.303643	0.396056	0.30632	0.188041	-0.773762	0.584809	0.82068	0.380824	1.33514e-08	0.852796	3.82794e-15	6.75653e-06	9.30056e-08	9.30056e-08	0.285445	0.170689	0.00165856
uridine 2'-monophosphate (2'-UMP)*		0.3	0.190476	0.285714	0.454545	0.363636	0.445426	0.233511	-0.964515	-1.37111	-1.16734	1.25202	1.20123	0.89866	0.934719	0.823829	-1.00805	-1.87389	-1.48278	0.00126057	-0.544618	4.33538e-05	0.0795987	0.0242174	0.00303189	1	1	0.57956
uridine 3'-monophosphate (3'-UMP)		0	0	0	0	0	NA	0.352183	0.138102	-0.257945	-0.502288	0.953876	0.879377	0.45023	0.685914	0.33338	0.0436518	-0.275367	-0.540297	0.0166907	-0.407718	0.00329317	0.663299	0.0731232	0.0731232	0.341378	0.63273	0.663299
uridine 5'-monophosphate (UMP)	HMDB00288	0.64	0.952381	0.285714	0.454545	0.454545	0.0011384	-1.61567	-0.351763	-0.94839	-0.526017	0.207094	1.28721	1.35781	1.44406	-1.6943	-1.10084	-1.48054	-1.08432	0.00114612	0.37506	0.00728032	0.00332421	0.00514445	0.269814	0.860106	0.53733	0.53733
valerylglycine	HMDB00927	0.52	0.809524	0	0.0909091	0.727273	1.83315e-05	-1.64885	-0.267832	0.608914	-1.40063	0.400133	0.983562	1.07579	0.798125	-1.75916	0.16166	0.674494	-1.75439	2.85257e-05	0.528542	7.96382e-05	0.00627681	0.814795	1.81361e-05	0.103695	0.170689	0.00197042
valine	HMDB00883	0	0	0	0	0	NA	0.054598	-0.00106086	0.0490094	-0.152567	0.325897	0.31656	0.396276	0.663644	0.10617	-0.039392	0.0683249	-0.0538888	0.917467	-0.0568733	0.694836	1	1	1	1	1	1
valylglutamine		0.4	0.333333	0.428571	0.363636	0.545455	0.695487	-0.740059	-0.486329	0.0476169	-1.05204	0.879476	1.31905	1.33826	0.751658	-0.762692	-0.880947	0.443484	-1.07291	0.316509	0.110258	0.445909	1	1	1	1	1	0.391011
valylglycine		0.06	0.047619	0	0.0909091	0.0909091	0.831084	0.0334911	-0.38713	-0.0039891	-0.784821	1.05336	1.19384	1.25796	1.28116	0.300148	-0.205285	0.356035	-0.575277	0.323821	-0.0516157	0.721853	1	0.799421	1	1	1	0.799421
valylleucine		0.02	0.047619	0	0	0	0.703395	0.289036	-0.273289	0.015987	-0.544333	0.778645	0.803702	0.686333	0.596669	0.0542531	-0.237229	-0.154533	-0.564876	0.0314259	-0.258887	0.0694632	0.582041	0.0162047	1	1	1	0.582041
vanillylmandelate (VMA)	HMDB00291	0.2	0	0.428571	0.363636	0.272727	0.0209081	0.402461	-0.751087	-1.68615	-0.45438	0.870125	0.990707	0.878302	1.10222	0.236387	-0.856059	-1.80329	-0.58534	3.24613e-05	-0.660994	1.74623e-07	0.0416482	0.0465946	6.23138e-06	0.596154	0.0882353	0.0416482
vecuronium		0.58	0.809524	0.428571	0.272727	0.545455	0.0231431	-1.45757	-0.841994	-0.420858	-0.6289	0.677436	0.940833	1.45386	1.37474	-1.64392	-1.40645	-0.324555	-1.30435	0.24661	0.255854	0.0729118	0.539252	1	0.539252	1	1	1
venlafaxine	HMDB05016	0.68	1	0.714286	0.272727	0.454545	0.000111775	-1.33905	-0.728699	-0.330836	-0.787954	0.236764	1.02665	1.26084	0.861782	-1.2807	-1.12288	-0.896754	-0.999375	0.023171	0.427434	0.00196141	0.319239	0.188258	0.0437962	1	1	1
xanthine	HMDB00292	0	0	0	0	0	NA	-0.000446364	0.180127	-0.0319827	-0.0817917	0.772581	0.762086	0.871674	0.401154	0.145477	0.0627899	-0.25333	-0.0130095	0.716904	-0.108034	0.455194	1	1	1	1	1	1
xanthosine	HMDB00299	0	0	0	0	0	NA	0.430595	-0.214151	-0.287289	-0.398478	0.950206	1.10998	0.923696	0.625894	0.642681	-0.459076	-0.467827	-0.197764	0.0760501	-0.34493	0.0141616	0.757062	0.104855	0.307417	1	1	1
3-carboxy-4-methyl-5-pentyl-2-furanpropionate (3-CMPFP)**		0.68	0.380952	0.857143	1	0.818182	0.00125699	-0.362241	-0.999329	-0.97117	-0.70314	0.759859	0.254916	0.318813	0.348301	-0.640147	-1.0126	-0.890576	-0.525271	0.0321815	-0.28012	0.0488052	0.162755	1	0.162755	0.277024	1	0.277024
hydroxy-CMPF*		0.68	0.333333	0.857143	1	0.909091	0.000137777	-0.275437	-0.953062	-0.98211	-0.921174	1.0021	0.135649	0.152408	0.210196	-0.78333	-0.95443	-0.950129	-0.880217	0.103848	-0.328045	0.0200332	0.504442	0.532948	0.250113	1	1	1
X - 10445		0.08	0.142857	0	0	0.0909091	0.438474	-1.12503	0.339274	0.939517	0.35998	0.545893	0.394075	0.309772	0.345866	-1.1752	0.378346	1.03692	0.43632	1.08465e-08	0.88333	2.06894e-17	2.70261e-05	9.30056e-08	9.30056e-08	1	0.011815	0.000825026
X - 10457		0	0	0	0	0	NA	-1.06705	0.535526	1.00543	0.69088	0.71918	0.833574	0.455777	0.417229	-0.883048	0.619637	1.1208	0.588238	2.01561e-07	0.80487	1.86716e-12	0.00292558	9.30056e-08	9.30056e-08	1	0.42182	0.398981
X - 10458		0.04	0.0952381	0	0	0	0.410983	-1.46228	0.494379	0.742203	1.34435	0.775269	0.966473	1.22885	1.10122	-1.23657	0.853094	0.858615	1.67029	1.46421e-06	0.688192	3.33875e-08	0.00166211	1.81361e-05	2.10038e-05	0.0803167	0.860106	0.302549
X - 11261		0.02	0.047619	0	0	0	0.703395	-0.532452	0.261425	0.629233	0.0280331	1.26654	1.27637	0.522586	0.975228	-0.444781	0.276572	0.639126	0.130989	0.0855827	0.329461	0.0194725	0.560143	1	0.183249	1	1	0.236536
1-ribosyl-imidazoleacetate*		0	0	0	0	0	NA	-0.112751	0.294807	-0.128623	0.156271	1.11418	1.1547	0.783213	1.28215	-0.358862	0.677032	-0.042576	0.052502	0.618417	0.110258	0.445909	1	1	1	1	1	1
N-acetylhomocitrulline		0.58	0.857143	0.285714	0.363636	0.454545	0.00761052	-1.03119	-0.319922	-0.292998	-0.489219	0.539435	0.818952	0.807418	1.12835	-1.12842	-0.675304	-0.0919841	-0.779438	0.0311756	0.366567	0.00883703	0.0716699	0.720965	0.0645557	1	1	1
X - 11372		0.62	0.238095	0.857143	1	0.818182	3.58695e-05	-0.262259	-1.53494	-1.46519	-1.18653	1.04791	0.373193	0.18584	0.337604	-0.394469	-1.51263	-1.41564	-1.1189	0.00136885	-0.471922	0.000540481	0.0349904	0.0983188	0.0162047	0.100789	0.929801	0.100789
X - 11381		0	0	0	0	0	NA	0.540303	-0.552865	-0.566873	-0.112792	0.795471	0.949259	0.525376	0.653396	0.439167	-0.542796	-0.681395	-0.0504284	0.00110482	-0.519746	0.000109666	0.0716699	0.166742	0.000478235	0.749874	1	0.398981
5,6-dihydrouridine		0	0	0	0	0	NA	0.63413	-0.956385	-0.311125	-0.290878	0.544037	0.736068	0.420406	0.719962	0.683825	-1.03766	-0.159753	-0.329462	6.43217e-06	-0.584657	8.2596e-06	0.000793892	0.00138423	3.44121e-05	0.138512	0.103695	0.652185
X - 11438		0.66	0.714286	0.571429	0.727273	0.545455	0.708934	-0.995796	-0.697209	-0.615246	-0.707166	0.525672	0.919494	0.928419	0.948619	-1.09255	-0.967869	-1.04414	-1.00857	0.797555	0.140287	0.331196	1	1	1	1	1	1
X - 11440		0.32	0.047619	0.714286	0.272727	0.636364	0.00060344	0.293977	-1.34326	-1.01647	-1.10065	1.40923	0.563544	0.93576	0.483188	0.131307	-1.33218	-1.14925	-1.15769	0.00122614	-0.457564	0.000835091	0.0118949	0.0118949	0.0255314	1	1	1
X - 11522		0.62	0.380952	0.714286	0.818182	0.818182	0.0289586	-0.465394	-1.34039	-1.71225	-1.84777	1.44384	0.940681	0.386332	0.479545	-0.859356	-1.61967	-1.82627	-1.6013	0.00469744	-0.505591	0.000180233	0.451539	0.0416356	0.00862487	0.957893	0.451539	1
linoleoylcholine*		0.08	0.190476	0	0	0	0.111409	-1.37306	0.564144	0.739789	0.837526	0.612766	1.29333	1.1437	1.17725	-1.09978	0.545756	0.60085	1.19732	2.90319e-06	0.694157	2.26749e-08	0.00627681	4.18525e-06	1.07731e-05	1	1	1
octadecenedioate (C18:1-DC)		0.1	0.238095	0	0	0	0.0533009	-1.49751	0.710796	1.00655	0.50671	0.65054	1.16314	0.522543	0.8321	-1.62792	1.22609	1.09298	0.838349	3.79977e-07	0.743599	6.16226e-10	0.00122293	5.19281e-06	9.30056e-08	0.42182	0.791415	0.304248
5-dodecenoylcarnitine		0.16	0.333333	0	0	0.0909091	0.0365064	-0.713652	-0.498253	0.243392	0.448654	1.01452	0.857022	0.538864	1.18069	-1.00933	-0.670906	0.135806	0.260238	0.00105569	0.548764	3.68737e-05	0.809256	0.00991238	0.00251394	0.256033	0.176471	0.846999
2,3-dihydroxy-5-methylthio-4-pentenoate (DMTPA)*		0.08	0	0.285714	0.0909091	0.0909091	0.117264	0.827412	-0.544998	-1.12006	-0.866949	0.742346	0.881916	0.794381	1.01493	0.737494	-0.236853	-0.888049	-0.708809	2.82615e-06	-0.738139	9.54232e-10	0.00491875	3.88298e-05	6.23138e-06	0.876926	0.53733	0.876926
X - 11580		0.6	0.857143	0.285714	0.545455	0.363636	0.00991362	-1.14416	-0.49694	-1.04685	0.0407981	0.654683	0.680736	0.489164	1.02805	-1.31564	-0.668385	-1.25156	0.0311473	0.000980417	0.270211	0.057719	0.0192308	0.00519585	0.492584	0.492584	0.0803167	0.0513501
X - 11612		0	0	0	0	0	NA	-0.550227	0.43176	0.600517	0.17516	0.726272	0.372159	0.649046	0.612712	-0.33875	0.345355	0.643196	0.0459144	0.000272925	0.546236	4.07099e-05	0.00207763	0.122166	0.00139806	0.42182	0.596154	0.195506
X - 11632		0.02	0.047619	0	0	0	0.703395	-0.816788	0.434828	0.227152	0.795309	0.970585	1.52887	1.25495	1.17353	-0.658273	1.02387	0.706815	1.36384	0.00176887	0.427434	0.00196141	0.0349904	0.00251394	0.135775	0.957893	0.957893	0.650835
X - 11677		0.08	0.190476	0	0	0	0.111409	-0.584186	0.436008	-0.0955106	0.158502	0.952096	0.674064	0.786067	0.516248	-0.383217	0.432722	0.263848	0.25493	0.0205422	0.300139	0.0341988	0.0607378	0.060936	0.576088	1	0.738876	1
X - 11787		0	0	0	0	0	NA	0.945679	-0.269512	-1.06377	-0.570112	0.628645	0.919084	0.617395	0.395822	0.893103	-0.371278	-1.18517	-0.483433	1.42708e-07	-0.829642	9.67844e-14	0.00627681	9.30056e-08	9.30056e-08	0.425151	0.141922	0.141922
X - 11795		0.14	0.047619	0.285714	0.181818	0.181818	0.385115	0.057023	-0.454775	-0.44118	-0.386045	0.978018	0.829878	1.00554	1.23492	0.258287	-0.409126	-0.259099	-0.675335	0.416054	-0.208434	0.14634	1	1	1	1	1	1
stearoylcholine*		0.22	0.238095	0.142857	0.363636	0.0909091	0.444734	-0.466516	0.0119944	-0.429873	0.184183	0.783326	0.872346	0.750395	0.598106	-0.561342	-0.184198	-0.1048	0.345777	0.0998605	0.124211	0.390105	1	0.131903	1	1	1	0.27834
hexadecenedioate (C16:1-DC)*		0.24	0.571429	0	0	0	7.16346e-05	-1.18163	0.488683	0.782998	-0.191839	0.355297	1.39217	0.651458	0.976682	-1.20595	0.831998	0.58885	-0.284528	3.6602e-06	0.724591	2.70005e-09	0.0813773	5.19281e-05	1.86011e-07	0.656611	0.860106	0.0333186
N1-methylinosine		0.08	0	0.142857	0.0909091	0.181818	0.287506	1.06662	-1.05488	-1.37059	-0.700978	0.709917	0.900367	0.52892	0.597781	1.02394	-1.44185	-1.28522	-0.537535	7.16084e-08	-0.800321	3.07211e-12	4.72957e-05	9.30056e-07	9.30056e-08	0.850302	0.850302	0.0385126
X - 11979		0	0	0	0	0	NA	0.995786	-0.868101	-0.575548	-0.77307	0.763446	0.909514	0.4653	0.690579	0.912796	-1.04912	-0.512535	-0.980088	1.62209e-06	-0.660286	1.81896e-07	0.00122293	1.51134e-05	4.18525e-06	0.876926	0.856335	0.876926
X - 12026		0.12	0	0	0.272727	0.272727	0.0338978	0.0168112	-0.123787	-0.817162	0.0872394	1.12261	0.678572	0.877797	0.748591	-0.123257	-0.246025	-0.983144	-0.0936357	0.0932764	-0.229869	0.108297	1	1	0.230323	1	0.341378	0.139846
X - 12100		0	0	0	0	0	NA	0.0230196	-0.292114	-0.162355	0.304299	0.624314	0.620352	1.1511	0.715272	0.0563615	-0.164845	0.0244214	0.413479	0.388623	0.0407971	0.778481	1	1	1	0.755656	1	1
X - 12101		0.22	0	0.285714	0.363636	0.454545	0.0120096	0.418195	-0.763895	-1.24736	-0.682349	0.821267	0.915474	0.770612	1.17671	0.551216	-0.887281	-1.34826	-0.954174	0.000213563	-0.614484	2.06558e-06	0.0404919	0.0319143	0.000108538	1	0.57956	0.57956
X - 12104		0	0	0	0	0	NA	-0.675797	0.113286	0.664526	0.553541	0.703543	0.658609	0.856273	0.662422	-0.641592	0.0095767	0.525418	0.782523	6.10904e-05	0.647041	3.82886e-07	0.0573359	0.000770241	0.000299664	0.312594	0.312594	0.897663
X - 12117		0	0	0	0	0	NA	0.270519	0.0539252	-0.596587	0.0458253	1.49854	1.01443	0.861074	0.902041	0.577513	-0.411152	-0.483902	-0.187655	0.200617	-0.292961	0.0389523	1	1	0.276388	1	1	1
X - 12125		0.04	0	0	0	0.181818	0.0605513	-0.315388	0.388287	0.27187	-0.403346	0.925661	1.35079	1.12093	1.07868	-0.206444	0.429664	0.434405	-0.5688	0.0777183	0.238362	0.0955207	0.757062	1	0.117728	0.757062	1	0.27834
X - 12127		0.02	0	0	0	0.0909091	0.305801	0.998331	-0.473449	-1.02304	-0.744041	1.03325	0.973545	1.12038	0.674389	0.762039	-0.830805	-0.82048	-0.75312	1.49934e-05	-0.68344	4.51474e-08	0.0153846	3.44121e-05	0.000152452	1	0.984917	1
X - 12199		0.48	0.571429	0.428571	0.454545	0.363636	0.704887	-0.714768	-0.0349428	-0.900151	-0.406958	1.10901	1.15082	0.738031	0.963546	-1.20562	0.489337	-1.19529	-0.717352	0.309323	0.0420104	0.772067	1	1	1	1	0.755656	1
X - 12206		0.06	0	0.142857	0.0909091	0.0909091	0.463629	0.144089	-0.0809994	-0.400245	-0.208984	1.11652	0.698215	0.959391	0.728087	0.336889	0.0628237	-0.563016	0.0330151	0.496479	-0.220567	0.12375	1	1	1	1	1	1
2-oxoarginine*		0	0	0	0	0	NA	-0.775051	-0.0313683	0.966015	0.53359	0.967283	1.31296	0.859939	0.706823	-1.07019	0.204709	1.28962	0.777079	0.000327907	0.615596	1.95611e-06	0.465632	0.00363179	0.000478235	0.465632	0.465632	0.465632
X - 12410		0.52	0.571429	0.285714	0.454545	0.636364	0.466776	-1.0827	-0.986009	-1.41298	-1.43176	1.89747	0.887734	0.974847	1.60713	-2.2818	-0.877957	-1.82077	-1.79273	0.576856	0.0238109	0.869626	1	1	1	1	1	1
X - 12411		0.12	0	0.285714	0.181818	0.181818	0.139832	0.162468	-0.250776	-0.723043	-0.245966	0.906053	1.40655	0.984046	0.759434	0.00899174	-0.910422	-1.03271	-0.45049	0.0501609	-0.38143	0.00627472	0.664968	0.664968	0.0731232	0.749874	0.749874	0.664968
X - 12442		0	0	0	0	0	NA	-0.313159	-0.1542	0.369968	0.326008	0.813534	1.11597	0.693673	0.937034	-0.540494	-0.199209	0.506177	-0.0650364	0.0929581	0.353625	0.0117607	1	0.22591	0.22591	1	1	1
hexadecadienoate (16:2n6)		0	0	0	0	0	NA	-0.710601	0.295273	0.775031	0.393669	0.806656	0.958865	0.782356	0.66464	-0.594165	0.481357	0.788373	0.420802	0.000154141	0.623483	1.32148e-06	0.0677072	0.00432988	0.000182942	0.929801	0.749874	0.650835
X - 12459		0.48	0.52381	0.571429	0.545455	0.272727	0.479266	-0.928123	-1.10494	-0.423084	-0.166431	0.765105	0.697816	1.27261	1.17824	-1.35606	-1.372	-1.26931	-0.234032	0.171472	0.235632	0.099493	1	0.48461	0.831048	0.48461	0.856335	1
X - 12462		0	0	0	0	0	NA	-0.161642	0.484539	-0.0579644	0.0582114	1.46044	0.491996	0.922225	0.653878	0.0529785	0.492832	-0.166453	-0.0580104	0.437888	-0.0526267	0.71663	0.895551	1	1	0.755656	0.895551	1
X - 12472		0.06	0.142857	0	0	0	0.22071	-1.14811	0.399364	0.646193	0.749214	0.802739	1.42885	0.770613	1.10338	-1.26477	-0.062072	0.297137	0.742734	2.46221e-05	0.673329	8.42385e-08	0.0795987	0.000195854	9.02154e-06	1	1	1
4-methylhexanoylglutamine		0.58	1	0.428571	0.272727	0.181818	5.12131e-06	-1.44088	-0.349859	-0.261977	-0.563299	0.155034	1.09281	1.45308	0.823489	-1.41621	0.10712	-0.295666	-0.671294	0.00296565	0.466563	0.000637191	0.145407	0.000478235	0.122898	1	1	1
argininate*		0	0	0	0	0	NA	-0.84742	0.334568	0.772338	0.632558	0.779635	0.686563	0.609778	0.585821	-0.801304	0.362382	1.02347	0.825862	1.03416e-05	0.701336	1.40579e-08	0.00627681	0.000117962	0.000108538	0.452677	0.452677	0.606318
N-acetyl-isoputreanine*		0	0	0	0	0	NA	0.75774	-0.262989	-0.862496	-0.416742	0.902775	1.51618	0.65384	0.77884	0.752372	-1.06825	-0.835287	-0.354097	0.000324619	-0.604272	3.37291e-06	0.319239	0.00609063	0.000108538	1	1	0.57956
alpha-ketoglutaramate**		0.28	0.047619	0.285714	0.636364	0.363636	0.00477441	0.308133	-1.1509	-1.25291	-1.11812	0.648861	0.863867	0.660537	0.7633	0.336709	-1.18491	-1.26022	-1.20907	8.2639e-06	-0.686574	3.7023e-08	0.00221614	0.000117962	4.65958e-05	1	1	1
4-hydroxyphenylacetylglutamine		0.22	0.285714	0.142857	0.272727	0.0909091	0.568745	-0.898605	0.312151	-0.302812	0.403914	1.01035	0.830766	1.3721	1.03839	-1.13788	0.181519	-0.755223	0.32115	0.00269963	0.304891	0.0313243	0.0288335	0.00862487	0.335015	0.791415	0.277024	0.277024
X - 12726		0.48	0.714286	0.142857	0.363636	0.363636	0.0292997	-0.813391	-0.246163	-0.513063	-0.827433	0.939927	1.09085	1.19187	1.09279	-1.20283	-0.0857722	-0.925195	-1.01377	0.471801	0.0731517	0.613661	0.840215	1	1	1	1	1
X - 12739		0.02	0.047619	0	0	0	0.703395	-0.740899	0.184291	0.376218	0.733995	0.936174	0.759563	0.767447	1.4302	-0.537499	0.00892437	0.348552	0.199106	0.00144947	0.529351	7.72949e-05	0.191784	0.00617334	0.00617334	1	1	1
beta-citrylglutamate		0	0	0	0	0	NA	0.115151	0.135972	-0.0877556	-0.218606	0.870206	0.604253	0.747639	0.561901	0.237935	0.302164	0.109671	-0.362513	0.415374	-0.180731	0.209113	1	0.932638	1	1	1	1
thioproline		0	0	0	0	0	NA	-0.203617	0.731877	0.019866	-0.0968818	1.17441	0.825824	1.03757	0.724342	-0.242224	0.956232	-0.136903	-0.0480361	0.0982357	0.144231	0.317646	0.139698	1	1	0.220588	0.60357	1
X - 12798		0	0	0	0	0	NA	0.146044	-0.557132	0.0184575	0.0572704	0.796269	1.36847	0.781683	0.853497	0.0114593	-0.328995	0.145234	0.194227	0.681602	-0.032304	0.823766	1	1	1	1	1	1
hexanoylglutamine		0.06	0.142857	0	0	0	0.22071	-1.8387	0.81313	1.51233	0.930953	0.706133	1.14759	0.601735	0.535357	-1.87814	0.571263	1.54134	0.74437	3.88725e-08	0.838337	3.05408e-14	6.75653e-06	9.30056e-08	9.30056e-08	0.791415	0.42182	0.100789
3-hydroxyhexanoylcarnitine (1)		0	0	0	0	0	NA	-0.242339	0.176164	-0.216238	0.56678	0.942175	0.754306	0.948823	0.94216	-0.246336	0.0164688	-0.0575102	0.800105	0.12111	0.0873068	0.546581	0.985168	0.22591	0.985168	0.985168	0.985168	0.379455
X - 12953		0.58	0.809524	0.428571	0.545455	0.272727	0.0231431	-1.77854	-0.886375	-1.30553	-0.0438466	0.826002	1.34997	1.04553	1.19616	-1.9236	-1.39146	-1.90503	0.280366	0.00573581	0.321877	0.0226381	0.451539	0.00303189	0.540723	0.57089	0.791415	0.116539
X - 13007		0	0	0	0	0	NA	-0.782037	-0.320766	1.05207	0.645032	0.984251	1.06824	0.981995	1.09438	-0.406047	-0.376021	1.11521	0.781745	0.000145964	0.631268	8.87637e-07	0.751133	0.00252657	0.000299664	0.312594	0.0455003	0.751133
X - 13431		0.02	0	0	0.0909091	0	0.305801	-0.61367	0.0591468	0.715307	0.265955	1.01167	0.481729	0.896581	0.778357	-0.494863	0.138482	0.885707	0.140494	0.00413284	0.516713	0.000122211	0.319239	0.0981063	0.00730875	0.791415	0.319239	0.386373
X - 13435		0.52	0.619048	0.428571	0.454545	0.454545	0.69678	-0.663311	-0.600251	-0.656372	-0.652612	0.910333	0.746009	0.835086	1.11424	-1.10593	-0.754941	-0.940371	-1.24399	0.738831	0.0302819	0.834638	1	1	1	1	1	1
X - 13504		0	0	0	0	0	NA	0.836917	-1.04023	-0.448613	-0.487174	0.802106	1.26755	1.37472	1.23967	0.781945	-1.21016	-0.876487	-0.838255	0.00136996	-0.472124	0.000537106	0.00571602	0.0135039	0.0291974	1	1	1
X - 13507		0.7	0.809524	0.428571	0.727273	0.636364	0.271749	-1.27234	-0.610433	-1.27298	-0.661954	0.679801	1.48408	0.830206	0.90609	-1.33858	-1.21014	-1.33415	-1.09265	0.163341	0.0498968	0.73076	1	0.239853	1	1	1	0.239853
1-carboxyethylvaline		0	0	0	0	0	NA	1.15427	-0.900637	-0.757169	-0.873306	0.441277	0.629475	0.560727	0.54298	1.18128	-0.859577	-0.760029	-0.682963	7.29475e-08	-0.744003	5.96326e-10	6.75653e-06	9.30056e-08	9.30056e-08	1	1	1
X - 13684		0.04	0.047619	0	0	0.0909091	0.676703	-0.220416	-0.273987	0.680004	-0.503269	1.04029	1.04605	1.28624	1.22661	-0.000416416	-0.361963	0.731088	-0.551874	0.106078	0.174159	0.226429	1	1	0.337267	1	0.416792	0.139846
X - 13737		0.06	0	0	0.181818	0.0909091	0.181735	0.343019	-0.214946	-0.748442	-0.168131	0.964015	0.936144	0.619466	0.566123	0.00983207	-0.341713	-0.977461	0.0182875	0.00966644	-0.441589	0.00132601	0.684453	0.684453	0.00364173	0.724233	0.60357	0.167982
X - 13835		0.52	0.47619	0.571429	0.727273	0.363636	0.360867	-0.862407	-0.68062	-0.869975	-0.328696	0.993195	0.950665	0.89922	1.61481	-1.24223	-1.08394	-1.3388	-1.01309	0.329426	0.0890256	0.538682	1	0.799421	1	1	0.985168	0.799421
X - 13837		0.02	0.047619	0	0	0	0.703395	-0.247334	0.165322	0.264497	-0.110322	0.987758	1.01023	0.888949	1.0939	-0.0778975	0.545081	0.158235	0.132684	0.618897	0.151106	0.294876	1	1	1	1	1	1
X - 13871		0.6	0.52381	0.714286	0.818182	0.454545	0.257134	-0.831637	-1.2429	-1.32341	-0.877717	1.21487	0.718248	0.901577	0.917758	-1.20911	-1.54171	-1.73861	-1.14633	0.670482	-0.100653	0.486747	1	1	1	1	1	1
X - 13879		0.18	0.333333	0.142857	0	0.0909091	0.0930077	-1.46155	-0.191575	0.940026	0.318994	0.740681	1.00162	0.640828	0.802156	-1.44332	0.120642	1.01742	0.488777	8.45251e-07	0.793142	6.57071e-12	0.0337556	2.86767e-05	1.11607e-06	0.478947	0.0341252	0.0384615
X - 14056		0	0	0	0	0	NA	0.0699917	0.170302	-0.0605081	-0.181487	1.15907	0.367763	0.915405	0.628516	0.489573	0.0223398	-0.152645	0.019112	0.558569	-0.153735	0.286457	1	1	1	1	1	1
pyroglutamylalanine*		0.44	0.0952381	0.571429	0.818182	0.636364	0.000311309	0.160188	-1.16239	-1.53072	-1.16045	0.8851	0.580484	0.337357	0.439551	0.410148	-1.04109	-1.46492	-1.12694	8.28666e-06	-0.71175	6.84958e-09	0.00997939	0.00116505	9.02154e-06	1	0.492584	0.0841952
pyroglutamyllysine*		0.44	0.285714	0.285714	0.545455	0.727273	0.0756333	-0.517491	-0.301327	-0.618779	-0.886361	0.655993	0.959813	0.866587	0.793311	-0.501994	-0.259546	-1.11351	-0.787985	0.501634	-0.170114	0.237564	1	1	1	1	1	1
alpha-glutamylleucine*		0.02	0.047619	0	0	0	0.703395	-0.164049	0.253736	0.396269	-0.407617	0.936486	0.670006	1.09887	0.651052	-0.551683	0.231542	0.350055	-0.286523	0.130667	0.162936	0.258239	0.684453	1	0.453977	0.333333	1	0.333333
pyroglutamylleucine*		0	0	0	0	0	NA	-0.294925	0.156233	0.478093	-0.0144764	0.676477	0.416243	1.14647	0.739148	-0.365112	0.183386	0.134043	0.148114	0.126613	0.31025	0.0283266	0.399049	0.670031	0.335656	1	1	1
phenylalanyllysine		0.34	0.190476	0.285714	0.363636	0.636364	0.0889928	-0.0336455	-1.01019	-0.970144	-1.32127	1.19162	0.825405	1.12266	0.80074	0.119431	-0.922013	-1.37757	-1.23568	0.0162968	-0.385474	0.00570105	0.181759	0.0118949	0.323073	1	1	1
phenylalanylthreonine		0.04	0.0952381	0	0	0	0.410983	0.182583	-0.118566	0.184927	-0.837786	0.825807	0.860667	1.12823	1.08624	0.37657	-0.233503	0.100371	-0.826276	0.0693447	-0.108438	0.453498	1	0.0437962	1	1	1	0.236536
X - 14658		0.52	0.47619	0.714286	0.363636	0.636364	0.408206	-0.615766	-0.840285	-0.370274	-0.90509	1.13384	1.24713	1.14108	0.554663	-1.30595	-1.24236	-0.880882	-1.18587	0.694461	0.117437	0.416667	1	1	1	1	1	1
X - 14837		0.02	0.047619	0	0	0	0.703395	-0.335343	0.184436	0.242163	0.132565	1.60527	0.9361	0.716461	0.900475	-0.645589	0.209418	0.397664	-0.18228	0.1489	0.308632	0.0292053	0.666185	0.666185	0.335656	1	1	1
X - 14838		0.06	0.047619	0.285714	0	0	0.0506811	-0.669238	-0.807827	0.462295	0.635385	1.27264	1.73659	1.02007	1.28536	-0.649276	-1.5853	0.319729	0.372247	0.0251368	0.358276	0.0106264	0.932877	0.117728	0.137132	0.222222	0.312594	0.932877
X - 14904		0.02	0.047619	0	0	0	0.703395	-0.860666	-0.43578	1.06031	0.637959	0.96498	1.12811	0.93132	1.06789	-0.826245	-0.318366	1.43737	0.838852	8.59061e-05	0.646738	3.89305e-07	0.466439	0.00363179	8.2682e-05	0.103695	0.0816993	0.43389
X - 15136		0	0	0	0	0	NA	-0.653863	0.562294	0.46492	0.425541	0.779305	0.723538	0.412317	0.457835	-0.491582	0.671804	0.421174	0.321823	1.34562e-05	0.618427	1.70131e-06	0.00491875	0.000117962	0.000108538	0.738876	0.738876	0.738876
X - 15150		0.1	0.142857	0.142857	0	0.0909091	0.614119	-0.209378	-0.109072	0.352422	-0.596047	0.990568	0.88364	1.08676	0.843485	-0.440732	0.192898	0.488071	-1.01907	0.200328	0.106214	0.462869	1	1	0.901206	1	1	0.239853
X - 15161		0	0	0	0	0	NA	1.25999	-1.21649	-0.949345	-0.681957	0.776704	0.869463	0.479198	0.627709	1.5327	-1.64133	-0.777162	-0.583853	1.76515e-07	-0.745116	5.44679e-10	0.000304044	9.30056e-07	9.30056e-08	0.656611	0.656611	0.304248
X - 15220		0	0	0	0	0	NA	-0.480384	0.810122	0.330174	0.0713893	0.589888	0.966253	0.504143	0.776911	-0.349404	0.857429	0.348032	-0.0910664	0.0010322	0.45352	0.000940791	0.00614844	0.245934	0.00364173	0.377828	0.656611	0.656611
X - 15245		0.7	0.857143	0.857143	0.454545	0.545455	0.0526494	-0.522851	-0.309876	-0.495636	-0.235864	0.344454	0.767773	0.288961	0.795068	-0.597512	-0.571778	-0.559599	-0.606265	0.980468	0.0600076	0.678904	1	1	1	1	1	1
X - 15461		0.02	0.047619	0	0	0	0.703395	-0.728903	0.558091	0.37843	0.528831	0.760331	0.675301	0.769018	0.578513	-0.81943	0.654751	0.273613	0.433372	4.3596e-05	0.569592	1.58104e-05	0.00381068	0.000235025	0.00142275	1	1	1
X - 15469		0.02	0.047619	0	0	0	0.703395	-0.533935	0.532448	-0.165945	0.721439	0.817612	1.08712	1.1631	1.2381	-0.594087	0.353013	0.0498806	0.0606488	0.0189343	0.281232	0.0478787	0.135629	0.0162047	1	1	1	1
1-carboxyethylphenylalanine		0	0	0	0	0	NA	0.889434	-0.741169	-0.5392	-0.687157	0.513936	0.65551	0.696468	0.634179	0.79032	-0.826672	-0.769945	-0.612883	1.8594e-07	-0.709627	7.95108e-09	7.51795e-06	9.30056e-08	7.51795e-06	1	1	1
X - 15503		0.5	0.285714	0.714286	0.636364	0.636364	0.0792778	-0.453361	-1.03915	-0.89813	-0.436397	1.19576	0.712428	0.637255	1.06554	-0.949537	-1.0838	-1.07654	-0.705445	0.319814	-0.0910478	0.529461	1	1	1	0.625189	1	0.625189
X - 15520		0.1	0.190476	0	0	0.0909091	0.270216	-0.664401	-0.068378	0.739772	-0.432855	1.08807	1.55622	0.710802	0.983066	-0.41757	0.0237193	0.823989	-0.382991	0.00570933	0.419244	0.0024416	1	1	0.00113932	1	0.84364	0.0261825
X - 15666		0	0	0	0	0	NA	0.358898	-0.740438	-0.269212	0.0552313	0.633409	0.689029	1.31329	0.698913	0.247914	-0.535736	-0.0404976	0.0951624	0.0242371	-0.203884	0.155554	0.00941522	0.955709	0.720965	0.102124	0.738876	0.955709
X - 15853		0.16	0.238095	0.142857	0.0909091	0.0909091	0.625955	-0.373521	-0.196701	0.153785	-0.460498	0.756318	1.13938	1.29462	0.514665	-0.292011	-0.37646	0.688145	-0.456594	0.506212	0.125728	0.384298	1	1	1	1	1	1
X - 15854		0.26	0.428571	0.142857	0.181818	0.0909091	0.133645	-0.801297	0.258473	0.358189	-0.460216	0.781335	1.63729	1.65218	0.975389	-1.07646	-0.490239	0.227109	-0.826631	0.126747	0.27921	0.049574	0.335656	1	0.335656	1	1	1
X - 16071		0.04	0	0	0.181818	0	0.0605513	0.60351	-0.97135	-0.240094	-0.496685	0.848552	0.223833	0.736106	0.669836	0.544788	-0.923562	-0.256542	-0.423467	8.9507e-05	-0.427131	0.00197757	1.01348e-05	0.00609063	0.0550943	0.251885	0.132353	0.606318
X - 16397		0.32	0.619048	0.285714	0.0909091	0	0.000896258	-1.29838	-0.233171	0.362361	-0.29011	0.856527	1.58335	0.861109	1.15713	-1.66491	-0.451728	0.668559	-0.176827	0.00251771	0.530666	7.36213e-05	0.319239	0.109919	0.00139806	0.929801	0.749874	0.398981
X - 16580		0	0	0	0	0	NA	-0.930797	0.543658	0.911486	0.519525	1.03101	1.29967	0.654301	0.733773	-0.693439	0.63069	0.945981	0.51117	3.72433e-05	0.674846	7.68334e-08	0.0795987	0.000949432	2.52045e-05	0.929801	0.57089	0.453824
uric acid ribonucleoside*		0.14	0.047619	0.285714	0.0909091	0.272727	0.207642	0.492224	-0.990171	-0.829219	-0.753681	0.898785	1.10416	1.14222	0.943047	0.589963	-1.37136	-1.0954	-0.939371	0.00106649	-0.495278	0.000255382	0.0181841	0.00730875	0.0181841	1	1	1
X - 16964		0.04	0.0952381	0	0	0	0.410983	-0.870041	1.00949	0.323217	0.315469	0.987745	0.477937	1.13815	0.64594	-0.839786	1.0622	0.301342	0.332425	0.0001291	0.464844	0.000671359	0.000192561	0.00363179	0.0333085	0.0612745	0.57089	0.948729
X - 17009		0.2	0	0.285714	0.545455	0.181818	0.00319236	-0.03523	-0.384247	-1.21639	-0.460198	1.09575	1.49129	1.37575	1.3161	0.0124345	-0.411329	-2.1101	-0.568821	0.117698	-0.333404	0.0179801	1	1	0.131903	1	0.629713	0.970594
X - 17010		0	0	0	0	0	NA	-0.839794	0.0454316	1.04072	0.533607	0.920414	0.569959	0.790984	0.63974	-0.847272	0.0325893	1.00904	0.463229	1.11811e-05	0.722063	3.25628e-09	0.107089	0.000770241	1.29278e-05	0.208396	0.107089	0.208396
X - 17269		0.32	0.52381	0.285714	0.0909091	0.181818	0.0534698	-0.745499	-0.216911	-0.0776409	-0.0430174	0.811422	0.8292	0.840928	0.82467	-0.971692	-0.255222	-0.131171	-0.0353448	0.0184686	0.411864	0.00296074	0.282524	0.0688679	0.0645557	1	1	1
X - 17299		0	0	0	0	0	NA	0.398126	-0.490785	-0.326028	-0.121713	0.863738	1.08038	1.09739	0.803156	0.290674	-0.380415	-0.363883	-0.474196	0.124901	-0.297207	0.0360789	0.373781	0.532948	0.373781	1	1	1
X - 17327		0.24	0.380952	0	0.181818	0.181818	0.178796	-1.42549	0.295962	0.567624	0.165522	0.720443	0.927541	1.17885	1.24269	-1.61467	-0.234327	0.746223	0.257568	6.3631e-05	0.630459	9.25578e-07	0.00111483	0.00290543	0.000599049	1	1	1
X - 17328		0.24	0.238095	0.285714	0.272727	0.181818	0.950493	-0.320641	-0.708304	-0.471354	-0.241495	1.28399	0.95772	0.80671	1.01357	-0.328307	-0.640513	-0.548438	-0.256184	0.866475	0.0241143	0.86798	1	1	1	1	1	1
X - 17337		0.22	0.428571	0.142857	0	0.0909091	0.020937	-1.06407	0.110941	0.581436	0.024153	0.875115	1.24819	0.931139	1.08829	-1.2819	0.0997204	0.688108	0.382208	0.000701228	0.568884	1.62873e-05	0.084634	0.0983188	0.000141555	1	0.850302	0.727945
X - 17345		0.54	0.904762	0.285714	0.0909091	0.454545	5.58216e-05	-1.67955	-0.708167	0.415568	-0.834407	0.249242	1.22584	1.23867	1.25513	-1.67885	-1.01512	0.339419	-1.33965	9.10505e-05	0.643603	4.61778e-07	0.108503	0.0319143	3.44121e-05	0.791415	0.138512	0.108503
X - 17654		0.48	0.619048	0.285714	0.454545	0.363636	0.346173	-1.06615	-0.365087	-0.500677	-0.208408	0.486827	1.13194	1.00003	1.16029	-1.16286	-0.0449256	-0.842235	-0.261473	0.0382874	0.319249	0.0238321	0.311484	0.0162047	0.831048	1	1	1
X - 17740		0.06	0.0952381	0	0	0.0909091	0.615455	-0.33011	-0.217928	0.480659	-0.179364	0.69216	0.777921	1.06982	0.806268	-0.446145	0.0798659	0.785231	-0.278424	0.0601778	0.347862	0.013309	1	1	0.0731232	1	0.416792	0.236536
X - 17808		0.16	0.238095	0	0.272727	0	0.143406	-0.295458	-0.559404	-0.109975	-0.0851817	0.834243	1.26161	1.20507	0.724466	-0.0991551	-1.27699	-0.0230438	-0.0493304	0.754155	0.0810381	0.575852	1	1	1	1	1	1
[truncated: 138 more rows]

## Sheet: Supp Table 3
Supplemental Table 3: Results for all 663 metabolites in batch 1. N infant = 13, N early childhood = 14, N late childhood = 10, N adolescent = 11
[truncated: 665 more rows]

## Sheet: Supp Table 4
Supplemental Table 4: Results for all 32 pathways with at least 5 metabolites and pathway coverage of at least 50%.
[truncated: 34 more rows]
